# Supplementary material for: Contrasting seasonality in optical-biogeochemical properties of the Baltic Sea
Source: PLoS One. 2017 Apr 6;12(4):e0173357. doi: 10.1371/journal.pone.0173357 (PMC5383033; doi:10.1371/journal.pone.0173357)
Supplement: S1 Table — (CSV) [file pone.0173357.s003.csv]

#This set of Baltic Sea IOP models and SIOP spectra is provided as supplement to:
#Stefan G.H. Simis, Pasi Yl�stalo, Kari Kallio, Kristian Spilling, Tiit Kutser. Contrasting seasonality in optical-biogeochemical properties of the Baltic Sea. PLOS ONE, 2017
#Please direct any enquiries to Stefan Simis, email stsi [at] pml (dot) ac (dot) uk
#Data distributions per parameter
#
Figure	Parameter	Units	Season	Min	Q1	median	Q3	Max	Mean	Stdev	n	t-test, p	P1	P5	P10	P20	P25	P30	P40	P50	P60	P70	P75	P80	P90	P95	P99
3A	Chla	mg/m3	Spring+Summer	1.605	3.332	5.187	9.085	42.082	7.509	6.411	254		1.70580003	2.26825	2.556	3.050292112	3.340364364	3.768383435	4.449263043	5.187290115	6.077111567	7.396464285	9.041713633	11.73769485	15.91160881	20.16113102	32.63432779
3A	Chla	mg/m3	Spring	2.324	6.402	14.114	19.027	42.082	13.821	8.257	75		2.711005634	3.194812932	4.450264145	5.742189834	6.433252713	8.18856246	11.97964222	14.11369418	15.09038523	16.24607484	18.71484891	19.6184041	21.46983614	24.57301135	41.57328631
3A	Chla	mg/m3	Summer	1.605	2.983	4.256	6.088	14.039	4.865	2.463	179		1.658250976	2.160827783	2.444959492	2.893017856	2.99956298	3.228882756	3.873	4.255758692	4.912427671	5.437461771	6.060963845	6.463	7.923606311	9.799691301	12.80335103
3A	Chla	mg/m3	Spring vs summer									0.000
#
3B	TSM	g/m3	Spring+Summer	0.060	1.281	1.969	3.642	9.312	2.762	2.078	249		0.3976	0.76875	0.833238095	1.164928571	1.29	1.36825	1.596833333	1.96875	2.50925	3.1075	3.566666667	4.269	6.268333333	7.165	8.669028571
3B	TSM	g/m3	Spring	0.747	2.006	2.533	3.909	9.312	3.207	2.021	75		0.7787875	0.888857143	1.152653846	1.845222222	2.023833333	2.099272727	2.33	2.533333333	2.874	3.244666667	3.870208333	4.1914	6.871466667	7.39	8.943821429
3B	TSM	g/m3	Summer	0.060	1.167	1.590	3.482	9.040	2.570	2.073	174		0.313	0.689291667	0.809583333	1.03375	1.1675	1.249166667	1.399	1.590238095	1.925833333	2.771	3.435	4.269	5.9935	6.942604167	8.06515
3B	TSM	g/m3	Spring vs summer									0.026
#
3C	ITSM/TSM	-	Spring+Summer	0.011	0.149	0.250	0.442	0.932	0.299	0.192	206		0.021760388	0.048919894	0.072721908	0.123401053	0.149335779	0.175730884	0.21910797	0.250053089	0.309722222	0.389834856	0.44066155	0.504856918	0.593458843	0.635027006	0.734290758
3C	ITSM/TSM	-	Spring	0.118	0.227	0.259	0.357	0.637	0.308	0.127	70		0.13947212	0.16113453	0.19085489	0.218792184	0.228044198	0.233698156	0.243345125	0.259231301	0.298337205	0.330361335	0.354018742	0.402223654	0.532971537	0.595312777	0.635381934
3C	ITSM/TSM	-	Summer	0.011	0.110	0.221	0.496	0.932	0.295	0.219	136		0.017728456	0.035212811	0.057983193	0.084931507	0.110444607	0.123469057	0.166666667	0.22063836	0.316129032	0.4396077	0.491035802	0.52173913	0.606351061	0.669945422	0.801734541
3C	ITSM/TSM	-	Spring vs summer									0.592
#
3D	POC	?M	Spring+Summer	11.935	23.287	30.658	40.486	116.501	35.629	19.229	214		13.14439148	16.35639745	18.55193279	21.36027166	23.29071233	24.39586861	27.64396336	30.65798514	34.03913405	38.16400916	40.47434146	43.8319983	56.33728684	81.24117402	102.7828993
3D	POC	?M	Spring	11.935	25.265	39.082	53.489	116.501	45.564	25.287	75		13.23800999	17.96161239	19.58741612	23.90577382	25.73034169	28.72751873	33.60179017	39.08201499	47.21503073	52.5624168	53.22985876	61.98216764	88.55328893	93.73627927	114.1594505
3D	POC	?M	Summer	12.657	21.362	28.203	35.990	79.741	30.268	11.928	139		13.50364881	16.24387974	17.69993131	20.51588954	21.50686928	23.2930609	25.38624618	28.20299454	31.44452905	33.80260894	35.51215343	37.79620774	42.67332778	53.42825423	73.88093256
3D	POC	?M	Spring vs summer									0.000
#
3E	PON/POP	-	Spring+Summer	8.448	14.521	16.802	19.259	43.353	17.383	4.197	214		10.36236858	12.10058426	13.18988942	13.98273241	14.5320164	15.35978228	15.99979926	16.80183295	17.51242381	18.68449308	19.257965	20.4583446	21.99210254	24.32952866	28.72466917
3E	PON/POP	-	Spring	10.850	13.577	14.802	16.900	43.353	15.538	4.031	75		11.09840009	11.8117679	12.25026161	13.39368231	13.59053322	13.71610633	14.08740654	14.80195798	15.56415218	16.06385104	16.77487221	17.3061171	18.14644404	19.62058864	29.17290518
3E	PON/POP	-	Summer	8.448	15.929	17.767	20.618	31.599	18.379	3.940	139		9.658498066	13.08137344	14.0334123	15.57677354	15.98517515	16.29471674	16.95676089	17.76679637	18.8687543	20.00427654	20.59839184	21.39606314	23.74276889	25.5593956	28.53406932
3E	PON/POP	-	Spring vs summer									0.000
#
8B	a_CDOM slope parameter (400-700 nm)	1/nm	Spring+Summer	0.005	0.017	0.018	0.019	0.022	0.018	0.003	264		0.006964582	0.012822122	0.014563925	0.01651616	0.017140208	0.017309446	0.017762564	0.018208547	0.018707743	0.019070901	0.019193027	0.019301219	0.020007055	0.020642674	0.021882847
8C	a_CDOM(412)	1/m	Spring+Summer	0.311	0.536	0.718	0.959	2.905	0.806	0.392	264		0.347972361	0.434287932	0.472509859	0.519021282	0.53566992	0.555354627	0.606789814	0.718173278	0.821137941	0.908888685	0.957857161	1.04267301	1.211132479	1.401436145	2.631986851
#
15A-B	bb_p, spectral mean	1/m	Spring+Summer	0.0029	0.0058	0.0085	0.0111	0.0683	0.0097	0.0066	356		0.00312967	0.003593167	0.004467217	0.005411033	0.0058516	0.006809717	0.007710967	0.008456683	0.009584817	0.010671333	0.011105242	0.011810571	0.014120917	0.019347813	0.041325681
15A	bb_p, spectral mean	1/m	Spring	0.0029	0.0056	0.0093	0.0111	0.0683	0.0100	0.0079	135		0.002976093	0.003311358	0.003546067	0.005186856	0.00564288	0.006747496	0.008631573	0.009281367	0.010324044	0.010794484	0.011069492	0.011467627	0.013449268	0.019245452	0.042252929
15B	bb_p, spectral mean	1/m	Summer	0.0033	0.0060	0.0082	0.0114	0.0408	0.0095	0.0056	221		0.003438638	0.004273967	0.0047304	0.0055399	0.006091741	0.006825967	0.007633541	0.008160667	0.0088271	0.010470067	0.0112815	0.0120685	0.014505033	0.019388533	0.036050004
15	t-test on spectral means		Spring vs summer									0.562
#
16A-B	Beta (bb_p/b_p), spectral mean	-	Spring+Summer	0.0051	0.0125	0.0162	0.0194	0.0420	0.0168	0.0062	353		0.007	0.008828632	0.009835155	0.011748994	0.012546423	0.013295569	0.014578122	0.016199094	0.017248045	0.018586098	0.019423817	0.020806721	0.02396123	0.029175083	0.038139106
16A	Beta (bb_p/b_p), spectral mean	-	Spring	0.0098	0.0159	0.0182	0.0219	0.0420	0.0197	0.0062	134		0.010393561	0.012229726	0.013623026	0.015551549	0.01599001	0.016438414	0.017176842	0.018205575	0.018906743	0.020969335	0.021883271	0.022841661	0.029310888	0.03250749	0.040050046
16B	Beta (bb_p/b_p), spectral mean	-	Summer	0.0051	0.0111	0.0140	0.0179	0.0413	0.0151	0.0056	219		0.006359311	0.008247107	0.009085496	0.01040401	0.011056082	0.011748994	0.013097031	0.014042856	0.015614425	0.017078317	0.017916958	0.018847202	0.021798742	0.025528403	0.030537012
16C	t-test on Beta spectral means	-	Spring vs summer									0.000
#
16D	Beta (bb_p/b_p), spectral slope	1/nm	Spring+Summer	-2.577	-0.487	0.038	0.285	2.600	-0.120	0.634	353		-1.662	-1.275833508	-0.961815464	-0.609706518	-0.484038372	-0.414416029	-0.197768867	0.037606085	0.123951415	0.243369734	0.284945047	0.329981535	0.565316453	0.676191344	1.192078416
16D	Beta (bb_p/b_p), spectral slope	1/nm	Spring	-2.577	-0.850	-0.450	0.186	0.804	-0.412	0.620	134		-1.876648022	-1.414629939	-1.212663676	-0.915173144	-0.84526477	-0.781347628	-0.569683566	-0.449905061	-0.341237496	0.085756012	0.179610128	0.237680308	0.308185568	0.389912506	0.741643004
16D	Beta (bb_p/b_p), spectral slope	1/nm	Summer	-1.652	-0.227	0.109	0.395	2.600	0.059	0.573	219		-1.558496717	-1.145263155	-0.597091402	-0.306463227	-0.21943275	-0.132850796	0.025022965	0.109062213	0.222911971	0.323124279	0.384690351	0.484037068	0.628900671	0.712325504	1.526907425
16D	t-test on Beta spectral slope	-	Spring vs summer									0.000
#
n.a.	a_nap slope parameter (400-700 nm)	1/nm	Spring+Summer	0.0031	0.0086	0.0099	0.0109	0.0144	0.0096	0.0020	435		0.003824648	0.005222173	0.006516279	0.008314431	0.008644915	0.009034131	0.009618551	0.009931142	0.01023445	0.010658449	0.010888806	0.011164603	0.011770459	0.012184019	0.012889207
n.a.	a_nap slope parameter (400-700 nm)	1/nm	Spring	0.0049	0.0078	0.0097	0.0100	0.0126	0.0089	0.0016	133		0.005172467	0.005458609	0.00651388	0.007291212	0.007847222	0.008485954	0.009084541	0.009653181	0.009785372	0.009920942	0.009957016	0.010044513	0.010461201	0.011027111	0.011459003
n.a.	a_nap slope parameter (400-700 nm)	1/nm	Summer	0.0031	0.0089	0.0103	0.0112	0.0144	0.0098	0.0021	302		0.003756908	0.004836487	0.006647818	0.008548784	0.008935436	0.009246727	0.009907429	0.010347146	0.010661456	0.011001559	0.011220129	0.011475884	0.011977104	0.012311318	0.012930406
n.a.	t-test on a_nap slope	-	Spring vs summer									0.866
