# Supplementary material for: Contrasting seasonality in optical-biogeochemical properties of the Baltic Sea
Source: PLoS One. 2017 Apr 6;12(4):e0173357. doi: 10.1371/journal.pone.0173357 (PMC5383033; doi:10.1371/journal.pone.0173357)
Supplement: S2 Table — (CSV) [file pone.0173357.s004.csv]

#This set of Baltic Sea IOP models and SIOP spectra is provided as supplement to:
#Stefan G.H. Simis, Pasi Yl�stalo, Kari Kallio, Kristian Spilling, Tiit Kutser. Contrasting seasonality in optical-biogeochemical properties of the Baltic Sea. PLOS ONE, 2017
#Please direct any enquiries to Stefan Simis, email stsi [at] pml (dot) ac (dot) uk
#Regression models corresponding to figures as indicated
#
Figure	Season	Sea area	dependent variable (model y)	independent variable (model x)	model	A	B	C	r2	p	std err	RMSE	n
4A	Spring+Summer	All	POC [uMol]	Chl-a [mg/m3]	y=Ax+B	2.045	18.873	-	0.512	0.000	0.139	31.456	209
4A	Spring	All	POC [uMol]	Chl-a [mg/m3]	y=Ax+B	1.950	18.609	-	0.406	0.000	0.276	38.070	75
4A	Summer	All	POC [uMol]	Chl-a [mg/m3]	y=Ax+B	3.720	11.180	-	0.638	0.000	0.244	27.058	134
#
4B	Spring+Summer	All	TSM [g/m3]	Chl-a [mg/m3]	y=Ax+B	0.071	2.225	-	0.049	0.000	0.020	7.948	249
4B	Spring	All	TSM [g/m3]	Chl-a [mg/m3]	y=Ax+B	0.028	2.820	-	0.013	0.328	0.028	13.457	75
4B	Summer	All	TSM [g/m3]	Chl-a [mg/m3]	y=Ax+B	0.276	1.228	-	0.108	0.000	0.060	3.513	174
#
4C	Spring+Summer	All	POC/Chla	PON/POP	y=Ax+B	0.270	0.845	-	0.217	0.000	0.036	12.204	208
4C	Spring	All	POC/Chla	PON/POP	y=Ax+B	0.444	-2.953	-	0.414	0.000	0.062	11.531	74
4C	Summer	All	POC/Chla	PON/POP	y=Ax+B	0.104	4.536	-	0.048	0.011	0.040	12.560	134
#
8A	Spring+Summer	All	a_cdom(?) [m-1]	Wavelength (?, nm)	y(?)=A(?0) exp(-B(?-?0)) +C	0.806	0.018	0.030	0.998	0.000	0.002	0.016	264
#
9A	Spring+Summer	South of 59�N	a_cdom(412) [m-1]	a_cdom Slope parameter (400-700)	y=Ax+B	-33.359	1.157	-	0.447	0.000	4.346	0.125	75
9A	Spring+Summer	GoF	a_cdom(412) [m-1]	a_cdom Slope parameter (400-700)	y=Ax+B	-137.662	3.601	-	0.219	0.000	28.717	0.398	84
9A	Spring+Summer	North of 65.5�N	a_cdom(412) [m-1]	a_cdom Slope parameter (400-700)	y=A exp(-Bx) +C	3.64E+05	7.66E+02	0.379	0.519	0.000	0.090	0.208	33
#
9B	Spring+Summer	All	a_cdom(412) [m-1]	Salinity [PSU]	y=A exp(-Bx) + C	2.440	0.311	0.356	0.626	0.000	0.031	0.248	240
#
9C	Spring+Summer	GoB	DOC [uM]	a_cdom(412) [m-1]	y=Ax+B	35.545	320.249	-	0.145	0.055	17.608	38.482	26
9C	Spring+Summer	GoF-GB	DOC [uM]	a_cdom(412) [m-1]	y=Ax+B	129.171	305.616	-	0.640	0.000	9.151	131.845	114
#
12A	Spring+Summer	All	a_p*chl(440) [m2/mg]	Chl-a [mg/m3]	y=Ax^B	0.144	-0.757	-	0.522	0.000	0.025	0.025	474
12A	Spring	All	a_p*chl(440) [m2/mg]	Chl-a [mg/m3]	y=Ax^B	0.043	-0.237	-	0.448	0.000	0.042	0.005	136
12A	Summer	All	a_p*chl(440) [m2/mg]	Chl-a [mg/m3]	y=Ax^B	0.149	-0.760	-	0.453	0.000	0.031	0.028	330
#
12B	Spring+Summer	All	a_p*chl(676) [m2/mg]	Chl-a [mg/m3]	y=Ax^B	0.038	-0.368	-	0.392	0.000	0.024	0.007	474
12B	Spring	All	a_p*chl(676) [m2/mg]	Chl-a [mg/m3]	y=Ax^B	0.020	-0.139	-	0.224	0.000	0.036	0.003	136
12B	Summer	All	a_p*chl(676) [m2/mg]	Chl-a [mg/m3]	y=Ax^B	0.039	-0.359	-	0.264	0.000	0.027	0.008	330
#
12C	Spring+Summer	All	a_ph*chl(440) [m2/mg]	Chl-a [mg/m3]	y=Ax^B	0.055	-0.307	-	0.428	0.000	0.022	0.010	474
12C	Spring	All	a_ph*chl(440) [m2/mg]	Chl-a [mg/m3]	y=Ax^B	0.036	-0.246	-	0.368	0.000	0.041	0.005	136
12C	Summer	All	a_ph*chl(440) [m2/mg]	Chl-a [mg/m3]	y=Ax^B	0.050	-0.170	-	0.157	0.000	0.020	0.009	330
12C	Spring+Summer vs Bricaud et al. 1995	All	a_ph*chl(440) [m2/mg]	Chl-a [mg/m3]	y=Ax^B	0.040	-0.332	-	0.425	0.000	0.016	0.014	474
12C	Spring vs Bricaud et al. 1995	All	a_ph*chl(440) [m2/mg]	Chl-a [mg/m3]	y=Ax^B	0.040	-0.332	-	0.366	0.000	0.053	0.005	136
#
12D	Spring+Summer	All	a_ph*chl(676) [m2/mg]	Chl-a [mg/m3]	y=Ax^B	0.025	-0.192	-	0.322	0.000	0.021	0.004	474
12D	Spring	All	a_ph*chl(676) [m2/mg]	Chl-a [mg/m3]	y=Ax^B	0.018	-0.117	-	0.139	0.000	0.030	0.003	136
12D	Summer	All	a_ph*chl(676) [m2/mg]	Chl-a [mg/m3]	y=Ax^B	0.023	-0.090	-	0.072	0.000	0.014	0.004	330
12D	Spring+Summer vs Bricaud et al. 1995	All	a_ph*chl(676) [m2/mg]	Chl-a [mg/m3]	y=Ax^B	0.020	-0.159	-	0.324	0.000	0.014	0.005	474
12D	Spring vs Bricaud et al. 1995	All	a_ph*chl(676) [m2/mg]	Chl-a [mg/m3]	y=Ax^B	0.020	-0.159	-	0.138	0.000	0.042	0.003	136
#
14	Spring+Summer	All	b_p*tsm(532) [m2 g-1]	ITSM/TSM	y=Ax+B	-0.470	0.443	-	0.219	0.000	0.052	0.148	293
14	Spring	All	b_p*tsm(532) [m2 g-1]	ITSM/TSM	y=Ax+B	-0.043	0.252	-	0.003	0.562	0.075	0.096	125
14	Summer	All	b_p*tsm(532) [m2 g-1]	ITSM/TSM	y=Ax+B	-0.539	0.504	-	0.304	0.000	0.063	0.158	168
#
17A	Spring+Summer	All	b_bp(532) [m-1]	Chl-a [mg/m3]	y=Ax+B	0.000	0.008	-	0.052	0.000	0.000	0.005	348
17A	Spring	All	b_bp(532) [m-1]	Chl-a [mg/m3]	y=Ax+B	0.000	0.005	-	0.292	0.000	0.000	0.003	127
17A	Summer	All	b_bp(532) [m-1]	Chl-a [mg/m3]	y=Ax+B	0.001	0.004	-	0.316	0.000	0.000	0.005	221
#
17B	Spring+Summer	All	b_bp(532) [m-1]	POC [uM]	y=Ax+B	0.000	0.006	-	0.134	0.000	0.000	0.005	318
17B	Spring	All	b_bp(532) [m-1]	POC [uM]	y=Ax+B	0.000	0.005	-	0.251	0.000	0.000	0.003	127
17B	Summer	All	b_bp(532) [m-1]	POC [uM]	y=Ax+B	0.000	0.004	-	0.260	0.000	0.000	0.006	191
#
17C	Spring+Summer	All	b_bp(532) [m-1]	TSM [g/m3]	y=Ax+B	0.001	0.007	-	0.087	0.000	0.000	0.005	342
17C	Spring	All	b_bp(532) [m-1]	TSM [g/m3]	y=Ax+B	0.001	0.006	-	0.156	0.000	0.000	0.003	127
17C	Summer	All	b_bp(532) [m-1]	TSM [g/m3]	y=Ax+B	0.001	0.008	-	0.084	0.000	0.000	0.006	215
#
17D	Spring+Summer	All	b_bp(532) [m-1]	ITSM/TSM	y=Ax+B	0.006	0.007	-	0.034	0.002	0.002	0.005	285
17D	Spring	All	b_bp(532) [m-1]	ITSM/TSM	y=Ax+B	-0.001	0.008	-	0.001	0.761	0.003	0.003	117
17D	Summer	All	b_bp(532) [m-1]	ITSM/TSM	y=Ax+B	0.008	0.008	-	0.065	0.001	0.002	0.007	168
