# Supplementary material for: Contrasting seasonality in optical-biogeochemical properties of the Baltic Sea
Source: PLoS One. 2017 Apr 6;12(4):e0173357. doi: 10.1371/journal.pone.0173357 (PMC5383033; doi:10.1371/journal.pone.0173357)
Supplement: S3 Table — (CSV) [file pone.0173357.s005.csv]

#This set of Baltic Sea IOP models and SIOP spectra is provided as supplement to:
#Stefan G.H. Simis, Pasi Yl�stalo, Kari Kallio, Kristian Spilling, Tiit Kutser. Contrasting seasonality in optical-biogeochemical properties of the Baltic Sea. PLOS ONE, 2017
#Please direct any enquiries to Stefan Simis, email stsi [at] pml (dot) ac (dot) uk
#Vertical diffuse downwelling attenuation coefficient spectra
#
Figure reference	5A	5A		5B	5B
Parameter	Kd(?)	Kd(?)		Kd(?)/Kd(PAR)	Kd(?)/Kd(PAR)
Season(s)	Spring+Summer	Spring+Summer		Spring+Summer	Spring+Summer
Units	m-1	m-1		dimensionless	dimensionless
Treatment	mean	std.dev.		mean	std.dev.
n samples	37+61	37+61		37+61	37+61
n stations	98	98		98	98
n samples (spring)	37	37		37	37
n samples (summer)	61	61		61	61
#
Wavelength	Kd(?) mean	Kd(?) std.dev		Kd(?)/Kd(PAR) mean	Kd(?)/Kd(PAR) std.dev.
350	2.255	1.801		4.838	2.981
351	2.243	1.780		4.814	2.924
352	2.249	1.773		4.821	2.874
353	2.260	1.773		4.839	2.830
354	2.267	1.779		4.846	2.798
355	2.263	1.768		4.831	2.750
356	2.256	1.744		4.809	2.686
357	2.242	1.727		4.776	2.647
358	2.256	1.699		4.804	2.558
359	2.251	1.673		4.793	2.490
360	2.247	1.656		4.787	2.436
361	2.221	1.661		4.727	2.430
362	2.219	1.658		4.716	2.378
363	2.216	1.660		4.701	2.332
364	2.211	1.663		4.682	2.302
365	2.195	1.647		4.646	2.249
366	2.168	1.602		4.591	2.172
367	2.139	1.555		4.531	2.101
368	2.114	1.523		4.479	2.046
369	2.085	1.494		4.418	1.998
370	2.056	1.468		4.358	1.955
371	2.034	1.452		4.307	1.917
372	1.990	1.269		4.229	1.699
373	1.907	0.876		4.101	1.317
374	1.881	0.840		4.050	1.266
375	1.856	0.805		3.999	1.215
376	1.832	0.781		3.949	1.171
377	1.810	0.763		3.901	1.136
378	1.789	0.751		3.857	1.110
379	1.766	0.736		3.808	1.079
380	1.743	0.722		3.759	1.051
381	1.720	0.711		3.706	1.024
382	1.690	0.695		3.641	0.991
383	1.659	0.677		3.574	0.954
384	1.632	0.662		3.515	0.922
385	1.605	0.645		3.458	0.892
386	1.578	0.627		3.402	0.864
387	1.556	0.615		3.355	0.842
388	1.539	0.609		3.317	0.825
389	1.522	0.604		3.279	0.808
390	1.506	0.600		3.242	0.794
391	1.491	0.595		3.207	0.781
392	1.473	0.586		3.168	0.764
393	1.455	0.576		3.129	0.746
394	1.437	0.569		3.090	0.733
395	1.417	0.561		3.046	0.719
396	1.397	0.554		3.001	0.706
397	1.380	0.548		2.964	0.696
398	1.366	0.542		2.934	0.686
399	1.353	0.536		2.905	0.676
400	1.340	0.530		2.879	0.665
401	1.328	0.525		2.852	0.655
402	1.316	0.519		2.825	0.643
403	1.303	0.513		2.798	0.631
404	1.290	0.508		2.769	0.620
405	1.277	0.502		2.739	0.610
406	1.263	0.497		2.708	0.601
407	1.250	0.492		2.680	0.591
408	1.237	0.486		2.651	0.581
409	1.224	0.479		2.624	0.568
410	1.211	0.472		2.596	0.556
411	1.197	0.466		2.567	0.545
412	1.183	0.459		2.536	0.533
413	1.169	0.452		2.506	0.521
414	1.156	0.446		2.477	0.510
415	1.142	0.440		2.448	0.500
416	1.129	0.434		2.420	0.490
417	1.117	0.429		2.392	0.480
418	1.104	0.423		2.365	0.470
419	1.091	0.417		2.338	0.460
420	1.079	0.412		2.311	0.451
421	1.068	0.407		2.286	0.442
422	1.056	0.402		2.261	0.434
423	1.045	0.398		2.237	0.427
424	1.034	0.393		2.214	0.419
425	1.023	0.388		2.190	0.412
426	1.012	0.383		2.165	0.404
427	1.001	0.379		2.141	0.396
428	0.990	0.374		2.119	0.389
429	0.979	0.370		2.095	0.382
430	0.968	0.365		2.071	0.375
431	0.957	0.360		2.046	0.367
432	0.946	0.356		2.023	0.361
433	0.937	0.352		2.002	0.354
434	0.927	0.348		1.981	0.348
435	0.917	0.345		1.960	0.342
436	0.907	0.341		1.939	0.337
437	0.898	0.337		1.918	0.331
438	0.888	0.333		1.897	0.326
439	0.878	0.329		1.875	0.320
440	0.868	0.325		1.853	0.315
441	0.857	0.321		1.831	0.309
442	0.847	0.317		1.809	0.304
443	0.837	0.313		1.787	0.298
444	0.827	0.309		1.765	0.293
445	0.817	0.306		1.743	0.288
446	0.807	0.302		1.722	0.283
447	0.797	0.298		1.701	0.279
448	0.788	0.295		1.680	0.274
449	0.778	0.292		1.661	0.270
450	0.769	0.288		1.641	0.266
451	0.761	0.285		1.622	0.262
452	0.752	0.282		1.604	0.258
453	0.743	0.279		1.585	0.254
454	0.735	0.276		1.568	0.251
455	0.727	0.273		1.551	0.247
456	0.720	0.270		1.534	0.244
457	0.712	0.268		1.518	0.241
458	0.705	0.265		1.502	0.238
459	0.698	0.262		1.487	0.235
460	0.691	0.260		1.473	0.232
461	0.684	0.257		1.458	0.229
462	0.678	0.255		1.443	0.226
463	0.671	0.253		1.429	0.223
464	0.664	0.250		1.414	0.220
465	0.657	0.248		1.400	0.217
466	0.650	0.245		1.385	0.215
467	0.644	0.243		1.371	0.212
468	0.637	0.240		1.356	0.209
469	0.630	0.237		1.342	0.206
470	0.623	0.235		1.327	0.203
471	0.617	0.232		1.313	0.200
472	0.610	0.230		1.299	0.197
473	0.604	0.227		1.285	0.194
474	0.597	0.224		1.271	0.191
475	0.591	0.222		1.257	0.187
476	0.584	0.219		1.244	0.185
477	0.578	0.217		1.231	0.182
478	0.573	0.214		1.219	0.179
479	0.567	0.212		1.207	0.177
480	0.562	0.210		1.196	0.174
481	0.557	0.208		1.185	0.172
482	0.552	0.206		1.175	0.170
483	0.547	0.204		1.165	0.168
484	0.542	0.202		1.155	0.166
485	0.538	0.201		1.145	0.164
486	0.533	0.199		1.135	0.163
487	0.529	0.197		1.126	0.161
488	0.525	0.196		1.116	0.160
489	0.520	0.194		1.107	0.158
490	0.516	0.193		1.098	0.157
491	0.512	0.191		1.089	0.156
492	0.508	0.190		1.081	0.155
493	0.504	0.189		1.072	0.153
494	0.500	0.187		1.063	0.152
495	0.496	0.186		1.055	0.151
496	0.492	0.184		1.047	0.149
497	0.488	0.183		1.038	0.148
498	0.484	0.181		1.030	0.146
499	0.480	0.179		1.021	0.145
500	0.476	0.178		1.013	0.143
501	0.472	0.176		1.004	0.141
502	0.468	0.174		0.995	0.139
503	0.464	0.172		0.987	0.137
504	0.460	0.170		0.979	0.134
505	0.456	0.169		0.971	0.132
506	0.452	0.167		0.963	0.130
507	0.449	0.165		0.956	0.128
508	0.445	0.163		0.949	0.125
509	0.442	0.161		0.943	0.123
510	0.439	0.160		0.937	0.121
511	0.436	0.158		0.930	0.119
512	0.433	0.156		0.924	0.117
513	0.430	0.155		0.917	0.114
514	0.427	0.153		0.910	0.112
515	0.423	0.151		0.904	0.110
516	0.420	0.150		0.897	0.109
517	0.417	0.148		0.890	0.107
518	0.413	0.147		0.883	0.105
519	0.410	0.145		0.876	0.104
520	0.407	0.144		0.869	0.102
521	0.403	0.142		0.862	0.101
522	0.400	0.141		0.855	0.100
523	0.397	0.140		0.849	0.098
524	0.394	0.138		0.843	0.097
525	0.391	0.137		0.837	0.096
526	0.389	0.136		0.831	0.095
527	0.386	0.135		0.825	0.094
528	0.383	0.134		0.820	0.093
529	0.381	0.133		0.814	0.092
530	0.378	0.132		0.809	0.091
531	0.376	0.131		0.804	0.090
532	0.374	0.129		0.799	0.088
533	0.371	0.128		0.795	0.087
534	0.369	0.127		0.790	0.086
535	0.367	0.126		0.786	0.085
536	0.365	0.125		0.781	0.084
537	0.363	0.124		0.777	0.083
538	0.361	0.123		0.773	0.082
539	0.359	0.122		0.769	0.080
540	0.357	0.121		0.766	0.079
541	0.355	0.120		0.762	0.078
542	0.354	0.119		0.759	0.077
543	0.352	0.118		0.755	0.075
544	0.350	0.117		0.752	0.074
545	0.349	0.116		0.749	0.073
546	0.347	0.115		0.746	0.071
547	0.346	0.113		0.743	0.070
548	0.344	0.112		0.740	0.069
549	0.343	0.111		0.737	0.067
550	0.341	0.110		0.734	0.066
551	0.340	0.109		0.731	0.064
552	0.338	0.108		0.728	0.063
553	0.336	0.106		0.725	0.061
554	0.335	0.105		0.722	0.060
555	0.333	0.104		0.719	0.059
556	0.331	0.103		0.715	0.058
557	0.330	0.102		0.712	0.057
558	0.328	0.100		0.709	0.056
559	0.327	0.099		0.706	0.055
560	0.325	0.098		0.703	0.055
561	0.324	0.097		0.700	0.054
562	0.322	0.096		0.698	0.054
563	0.321	0.095		0.696	0.053
564	0.320	0.095		0.694	0.053
565	0.319	0.094		0.692	0.053
566	0.318	0.093		0.690	0.053
567	0.317	0.093		0.688	0.053
568	0.317	0.092		0.687	0.053
569	0.316	0.091		0.686	0.052
570	0.315	0.091		0.685	0.052
571	0.315	0.090		0.684	0.051
572	0.315	0.089		0.684	0.050
573	0.315	0.089		0.684	0.049
574	0.315	0.089		0.684	0.048
575	0.315	0.088		0.685	0.047
576	0.315	0.088		0.686	0.045
577	0.316	0.087		0.687	0.044
578	0.316	0.087		0.689	0.042
579	0.317	0.086		0.692	0.041
580	0.319	0.086		0.695	0.039
581	0.321	0.086		0.699	0.038
582	0.323	0.086		0.704	0.037
583	0.325	0.086		0.709	0.035
584	0.327	0.085		0.715	0.034
585	0.330	0.085		0.721	0.033
586	0.333	0.085		0.729	0.032
587	0.337	0.085		0.737	0.032
588	0.341	0.085		0.746	0.031
589	0.345	0.085		0.755	0.031
590	0.349	0.085		0.766	0.032
591	0.355	0.085		0.778	0.033
592	0.360	0.085		0.790	0.034
593	0.366	0.085		0.804	0.035
594	0.373	0.085		0.819	0.037
595	0.379	0.085		0.835	0.040
596	0.387	0.085		0.852	0.042
597	0.395	0.085		0.871	0.045
598	0.403	0.086		0.890	0.049
599	0.411	0.086		0.909	0.052
600	0.420	0.086		0.928	0.056
601	0.428	0.086		0.948	0.060
602	0.436	0.086		0.966	0.064
603	0.443	0.086		0.982	0.068
604	0.450	0.086		0.997	0.071
605	0.455	0.087		1.010	0.074
606	0.460	0.087		1.021	0.076
607	0.464	0.087		1.031	0.078
608	0.468	0.087		1.039	0.079
609	0.471	0.087		1.046	0.080
610	0.474	0.088		1.052	0.081
611	0.476	0.088		1.057	0.082
612	0.478	0.088		1.062	0.082
613	0.480	0.088		1.067	0.083
614	0.482	0.089		1.071	0.083
615	0.484	0.089		1.076	0.084
616	0.486	0.089		1.080	0.084
617	0.488	0.090		1.084	0.085
618	0.490	0.090		1.089	0.085
619	0.492	0.090		1.093	0.086
620	0.494	0.090		1.097	0.087
621	0.495	0.091		1.100	0.087
622	0.497	0.091		1.104	0.088
623	0.499	0.091		1.108	0.089
624	0.501	0.092		1.112	0.090
625	0.502	0.092		1.116	0.091
626	0.504	0.092		1.120	0.092
627	0.506	0.092		1.124	0.093
628	0.507	0.093		1.127	0.094
629	0.509	0.093		1.131	0.095
630	0.511	0.093		1.135	0.096
631	0.512	0.094		1.139	0.097
632	0.514	0.094		1.143	0.098
633	0.515	0.094		1.146	0.099
634	0.517	0.094		1.150	0.101
635	0.519	0.094		1.153	0.102
636	0.520	0.095		1.157	0.103
637	0.522	0.095		1.160	0.104
638	0.523	0.095		1.164	0.106
639	0.525	0.095		1.168	0.107
640	0.527	0.095		1.172	0.108
641	0.528	0.095		1.176	0.110
642	0.530	0.096		1.179	0.111
643	0.531	0.096		1.182	0.112
644	0.533	0.096		1.186	0.114
645	0.534	0.096		1.190	0.115
646	0.536	0.096		1.194	0.116
647	0.539	0.097		1.200	0.118
648	0.542	0.097		1.206	0.119
649	0.544	0.098		1.212	0.121
650	0.548	0.098		1.220	0.122
651	0.552	0.099		1.228	0.124
652	0.556	0.100		1.239	0.126
653	0.561	0.101		1.250	0.128
654	0.567	0.102		1.263	0.130
655	0.573	0.104		1.276	0.132
656	0.579	0.105		1.290	0.134
657	0.586	0.107		1.305	0.137
658	0.593	0.109		1.320	0.139
659	0.600	0.112		1.335	0.141
660	0.607	0.114		1.350	0.143
661	0.613	0.116		1.364	0.144
662	0.619	0.119		1.377	0.146
663	0.625	0.121		1.389	0.147
664	0.630	0.123		1.399	0.148
665	0.634	0.125		1.407	0.149
666	0.638	0.127		1.416	0.150
667	0.641	0.129		1.424	0.150
668	0.644	0.131		1.429	0.151
669	0.646	0.132		1.434	0.151
670	0.648	0.132		1.437	0.150
671	0.649	0.133		1.440	0.150
672	0.651	0.134		1.443	0.150
673	0.652	0.134		1.445	0.150
674	0.652	0.133		1.446	0.149
675	0.652	0.133		1.447	0.149
676	0.652	0.133		1.447	0.149
677	0.653	0.132		1.447	0.149
678	0.653	0.131		1.448	0.150
679	0.653	0.131		1.450	0.150
680	0.654	0.130		1.451	0.152
681	0.654	0.129		1.452	0.153
682	0.654	0.127		1.452	0.154
683	0.654	0.126		1.453	0.156
684	0.654	0.125		1.454	0.158
685	0.654	0.123		1.456	0.161
686	0.655	0.122		1.460	0.164
687	0.657	0.120		1.465	0.169
688	0.660	0.119		1.471	0.174
689	0.663	0.118		1.480	0.181
690	0.667	0.117		1.490	0.188
691	0.671	0.116		1.501	0.195
692	0.677	0.116		1.515	0.203
693	0.683	0.116		1.530	0.211
694	0.690	0.116		1.546	0.220
695	0.698	0.117		1.565	0.229
696	0.706	0.118		1.585	0.239
697	0.715	0.119		1.606	0.249
698	0.725	0.121		1.628	0.259
699	0.735	0.122		1.653	0.269
700	0.747	0.125		1.680	0.280
701	0.759	0.127		1.709	0.291
702	0.773	0.130		1.741	0.304
703	0.788	0.133		1.775	0.316
704	0.802	0.137		1.808	0.329
705	0.818	0.141		1.844	0.343
706	0.834	0.145		1.881	0.357
707	0.851	0.150		1.919	0.372
708	0.869	0.155		1.961	0.388
709	0.888	0.161		2.004	0.406
710	0.907	0.167		2.048	0.425
711	0.927	0.174		2.094	0.444
712	0.948	0.181		2.141	0.465
713	0.970	0.190		2.190	0.487
714	0.992	0.199		2.240	0.513
715	1.016	0.209		2.295	0.541
716	1.041	0.220		2.352	0.571
717	1.065	0.232		2.407	0.603
718	1.091	0.245		2.464	0.639
719	1.117	0.260		2.524	0.679
720	1.145	0.278		2.587	0.726
721	1.176	0.299		2.658	0.782
722	1.210	0.325		2.734	0.851
723	1.244	0.354		2.812	0.932
724	1.280	0.389		2.893	1.027
725	1.319	0.433		2.983	1.147
726	1.359	0.486		3.077	1.292
727	1.401	0.543		3.173	1.447
728	1.448	0.604		3.281	1.611
729	1.495	0.664		3.387	1.772
730	1.537	0.725		3.484	1.934
731	1.582	0.784		3.586	2.090
732	1.626	0.842		3.686	2.241
733	1.664	0.898		3.772	2.389
734	1.700	0.950		3.856	2.523
735	1.736	0.997		3.939	2.647
736	1.768	1.042		4.012	2.762
737	1.801	1.082		4.087	2.864
738	1.838	1.119		4.172	2.960
739	1.869	1.154		4.245	3.051
740	1.890	1.186		4.293	3.138
741	1.913	1.217		4.344	3.218
742	1.932	1.242		4.387	3.286
743	1.945	1.261		4.416	3.333
744	1.962	1.276		4.456	3.372
745	1.982	1.292		4.501	3.410
746	1.994	1.305		4.530	3.441
747	2.005	1.317		4.549	3.466
748	2.018	1.328		4.574	3.488
749	2.028	1.337		4.593	3.507
750	2.035	1.346		4.609	3.528
751	2.045	1.354		4.637	3.551
752	2.055	1.359		4.666	3.567
753	2.054	1.364		4.663	3.581
754	2.049	1.369		4.649	3.593
755	2.042	1.372		4.633	3.602
756	2.035	1.372		4.617	3.602
757	2.043	1.370		4.632	3.598
758	2.055	1.373		4.656	3.604
759	2.048	1.375		4.639	3.607
760	2.018	1.375		4.571	3.612
761	1.993	1.380		4.519	3.622
762	1.985	1.388		4.502	3.640
763	2.002	1.395		4.540	3.655
764	2.039	1.402		4.621	3.671
765	2.075	1.415		4.699	3.698
766	2.103	1.427		4.763	3.731
767	2.137	1.441		4.838	3.769
768	2.164	1.457		4.897	3.811
769	2.189	1.462		4.951	3.823
770	2.218	1.461		5.012	3.812
771	2.252	1.457		5.084	3.794
772	2.276	1.456		5.140	3.788
773	2.293	1.450		5.184	3.782
774	2.304	1.447		5.222	3.788
775	2.308	1.447		5.236	3.793
776	2.322	1.435		5.270	3.760
777	2.334	1.433		5.288	3.752
778	2.348	1.428		5.316	3.735
779	2.335	1.427		5.283	3.726
780	2.304	1.429		5.206	3.723
781	2.271	1.433		5.126	3.727
782	2.257	1.431		5.091	3.720
783	2.261	1.419		5.102	3.693
784	2.274	1.409		5.132	3.667
785	2.276	1.409		5.135	3.664
786	2.283	1.392		5.151	3.621
787	2.288	1.371		5.167	3.570
788	2.287	1.355		5.169	3.533
789	2.298	1.325		5.197	3.474
790	2.277	1.307		5.153	3.431
791	2.256	1.292		5.107	3.393
792	2.242	1.275		5.074	3.351
793	2.230	1.256		5.050	3.307
794	2.223	1.241		5.035	3.272
795	2.197	1.245		4.972	3.267
796	2.191	1.244		4.948	3.249
797	2.187	1.252		4.933	3.260
798	2.178	1.261		4.906	3.276
799	2.159	1.236		4.873	3.220
800	2.135	1.212		4.831	3.170
