# Supplementary material for: Contrasting seasonality in optical-biogeochemical properties of the Baltic Sea
Source: PLoS One. 2017 Apr 6;12(4):e0173357. doi: 10.1371/journal.pone.0173357 (PMC5383033; doi:10.1371/journal.pone.0173357)
Supplement: S4 Table — (CSV) [file pone.0173357.s006.csv]

#This set of Baltic Sea IOP models and SIOP spectra is provided as supplement to:
#Stefan G.H. Simis, Pasi Yl�stalo, Kari Kallio, Kristian Spilling, Tiit Kutser. Contrasting seasonality in optical-biogeochemical properties of the Baltic Sea. PLOS ONE, 2017
#Please direct any enquiries to Stefan Simis, email stsi [at] pml (dot) ac (dot) uk
#Chromophoric dissolved organic matter spectra
#
Figure reference	8A	8A
Parameter	a_CDOM(?)	a_CDOM(?)
Season(s)	Spring+Summer	Spring+Summer
Units	m-1	m-1
Treatment	mean	std.dev.
n samples	264	264
n stations	251	251
#
Wavelength
350	2.598	1.096
351	2.548	1.079
352	2.502	1.062
353	2.451	1.047
354	2.406	1.030
355	2.360	1.015
356	2.315	0.999
357	2.268	0.983
358	2.223	0.968
359	2.179	0.952
360	2.137	0.937
361	2.096	0.922
362	2.054	0.908
363	2.014	0.892
364	1.980	0.879
365	1.939	0.865
366	1.903	0.852
367	1.866	0.838
368	1.832	0.825
369	1.794	0.811
370	1.759	0.797
371	1.727	0.784
372	1.694	0.772
373	1.661	0.759
374	1.631	0.746
375	1.594	0.734
376	1.562	0.723
377	1.534	0.713
378	1.508	0.698
379	1.482	0.685
380	1.450	0.674
381	1.425	0.662
382	1.397	0.651
383	1.370	0.640
384	1.345	0.628
385	1.317	0.618
386	1.294	0.608
387	1.271	0.597
388	1.245	0.587
389	1.226	0.578
390	1.199	0.568
391	1.177	0.558
392	1.156	0.549
393	1.132	0.539
394	1.113	0.530
395	1.094	0.521
396	1.070	0.512
397	1.052	0.504
398	1.036	0.496
399	1.016	0.487
400	0.997	0.479
401	0.982	0.471
402	0.963	0.463
403	0.945	0.456
404	0.928	0.447
405	0.911	0.441
406	0.896	0.433
407	0.879	0.426
408	0.865	0.418
409	0.849	0.412
410	0.835	0.406
411	0.818	0.399
412	0.806	0.392
413	0.791	0.385
414	0.777	0.380
415	0.761	0.374
416	0.749	0.367
417	0.737	0.362
418	0.723	0.355
419	0.709	0.350
420	0.697	0.345
421	0.684	0.338
422	0.673	0.333
423	0.662	0.329
424	0.648	0.323
425	0.638	0.318
426	0.628	0.313
427	0.616	0.308
428	0.605	0.304
429	0.594	0.299
430	0.583	0.294
431	0.574	0.289
432	0.563	0.284
433	0.554	0.281
434	0.544	0.278
435	0.534	0.274
436	0.524	0.269
437	0.516	0.265
438	0.508	0.261
439	0.498	0.258
440	0.489	0.255
441	0.481	0.250
442	0.474	0.247
443	0.466	0.244
444	0.457	0.240
445	0.450	0.237
446	0.442	0.233
447	0.436	0.230
448	0.429	0.228
449	0.422	0.225
450	0.414	0.221
451	0.408	0.219
452	0.402	0.217
453	0.395	0.213
454	0.389	0.211
455	0.383	0.208
456	0.376	0.205
457	0.370	0.204
458	0.365	0.201
459	0.360	0.199
460	0.354	0.196
461	0.348	0.193
462	0.344	0.191
463	0.339	0.189
464	0.333	0.187
465	0.328	0.185
466	0.324	0.183
467	0.319	0.180
468	0.314	0.180
469	0.309	0.178
470	0.303	0.174
471	0.298	0.172
472	0.295	0.170
473	0.291	0.169
474	0.286	0.167
475	0.282	0.165
476	0.278	0.164
477	0.275	0.163
478	0.271	0.160
479	0.266	0.158
480	0.263	0.156
481	0.259	0.154
482	0.255	0.153
483	0.252	0.151
484	0.249	0.150
485	0.245	0.149
486	0.241	0.147
487	0.238	0.146
488	0.236	0.145
489	0.232	0.144
490	0.228	0.142
491	0.225	0.142
492	0.222	0.140
493	0.219	0.139
494	0.217	0.137
495	0.215	0.137
496	0.212	0.136
497	0.210	0.134
498	0.206	0.133
499	0.204	0.133
500	0.202	0.132
501	0.200	0.130
502	0.197	0.129
503	0.195	0.128
504	0.193	0.128
505	0.191	0.127
506	0.189	0.125
507	0.186	0.125
508	0.184	0.125
509	0.182	0.122
510	0.180	0.121
511	0.178	0.121
512	0.175	0.120
513	0.173	0.118
514	0.172	0.118
515	0.170	0.118
516	0.168	0.118
517	0.167	0.116
518	0.165	0.114
519	0.162	0.114
520	0.161	0.113
521	0.159	0.112
522	0.157	0.111
523	0.155	0.110
524	0.154	0.110
525	0.153	0.110
526	0.150	0.108
527	0.147	0.107
528	0.147	0.107
529	0.145	0.106
530	0.142	0.103
531	0.140	0.104
532	0.139	0.103
533	0.138	0.104
534	0.137	0.104
535	0.135	0.102
536	0.134	0.102
537	0.133	0.101
538	0.130	0.099
539	0.130	0.099
540	0.128	0.099
541	0.127	0.099
542	0.126	0.098
543	0.124	0.097
544	0.123	0.097
545	0.120	0.095
546	0.120	0.095
547	0.119	0.094
548	0.118	0.095
549	0.118	0.094
550	0.115	0.094
551	0.114	0.094
552	0.113	0.090
553	0.111	0.090
554	0.109	0.089
555	0.109	0.090
556	0.108	0.089
557	0.107	0.087
558	0.106	0.086
559	0.105	0.087
560	0.103	0.086
561	0.101	0.086
562	0.101	0.087
563	0.099	0.085
564	0.099	0.085
565	0.098	0.085
566	0.097	0.085
567	0.096	0.082
568	0.094	0.082
569	0.093	0.080
570	0.092	0.081
571	0.091	0.080
572	0.091	0.079
573	0.090	0.080
574	0.088	0.079
575	0.088	0.078
576	0.088	0.078
577	0.086	0.077
578	0.085	0.077
579	0.084	0.076
580	0.083	0.075
581	0.082	0.075
582	0.081	0.075
583	0.080	0.074
584	0.079	0.074
585	0.078	0.073
586	0.078	0.073
587	0.077	0.072
588	0.076	0.071
589	0.074	0.072
590	0.074	0.071
591	0.074	0.070
592	0.073	0.070
593	0.072	0.070
594	0.072	0.070
595	0.071	0.068
596	0.070	0.068
597	0.068	0.068
598	0.069	0.070
599	0.069	0.069
600	0.066	0.068
601	0.065	0.065
602	0.066	0.067
603	0.064	0.066
604	0.063	0.065
605	0.063	0.065
606	0.061	0.064
607	0.062	0.064
608	0.061	0.063
609	0.062	0.063
610	0.061	0.062
611	0.060	0.062
612	0.059	0.063
613	0.059	0.062
614	0.058	0.062
615	0.058	0.061
616	0.058	0.062
617	0.057	0.061
618	0.056	0.059
619	0.056	0.060
620	0.056	0.060
621	0.054	0.059
622	0.054	0.059
623	0.053	0.059
624	0.053	0.059
625	0.053	0.058
626	0.052	0.058
627	0.051	0.058
628	0.051	0.060
629	0.051	0.057
630	0.049	0.056
631	0.048	0.056
632	0.047	0.056
633	0.047	0.055
634	0.047	0.054
635	0.045	0.054
636	0.046	0.056
637	0.045	0.055
638	0.045	0.054
639	0.045	0.056
640	0.044	0.055
641	0.042	0.053
642	0.042	0.053
643	0.042	0.053
644	0.040	0.053
645	0.040	0.053
646	0.041	0.052
647	0.039	0.052
648	0.040	0.053
649	0.039	0.051
650	0.038	0.050
651	0.037	0.051
652	0.037	0.050
653	0.037	0.049
654	0.036	0.048
655	0.036	0.050
656	0.036	0.051
657	0.036	0.049
658	0.035	0.048
659	0.034	0.049
660	0.034	0.047
661	0.034	0.047
662	0.034	0.047
663	0.034	0.046
664	0.033	0.047
665	0.034	0.048
666	0.033	0.048
667	0.033	0.048
668	0.032	0.047
669	0.032	0.048
670	0.032	0.048
671	0.032	0.048
672	0.032	0.048
673	0.033	0.047
674	0.033	0.047
675	0.032	0.047
676	0.033	0.047
677	0.032	0.047
678	0.031	0.046
679	0.031	0.046
680	0.030	0.046
681	0.030	0.045
682	0.030	0.046
683	0.030	0.045
684	0.030	0.046
685	0.029	0.046
686	0.027	0.046
687	0.028	0.047
688	0.027	0.047
689	0.027	0.045
690	0.026	0.046
691	0.025	0.046
692	0.025	0.045
693	0.026	0.043
694	0.026	0.043
695	0.026	0.044
696	0.024	0.045
697	0.023	0.046
698	0.023	0.045
699	0.024	0.042
700	0.022	0.042
701	0.021	0.042
702	0.021	0.041
703	0.021	0.042
704	0.020	0.042
705	0.019	0.041
706	0.019	0.041
707	0.018	0.041
708	0.016	0.041
709	0.014	0.042
710	0.015	0.039
711	0.013	0.039
712	0.013	0.041
713	0.012	0.039
714	0.012	0.037
715	0.012	0.038
716	0.013	0.039
717	0.012	0.038
718	0.012	0.036
719	0.011	0.036
720	0.011	0.037
721	0.010	0.037
722	0.010	0.036
723	0.010	0.036
724	0.008	0.038
725	0.008	0.039
726	0.008	0.038
727	0.008	0.040
728	0.007	0.040
729	0.007	0.042
730	0.006	0.042
731	0.005	0.041
732	0.002	0.043
733	0.000	0.045
734	-0.001	0.042
735	-0.001	0.042
736	0.000	0.039
737	-0.002	0.041
738	-0.004	0.039
739	-0.003	0.038
740	-0.002	0.037
741	-0.002	0.038
742	-0.001	0.038
743	0.000	0.038
744	0.000	0.038
745	0.001	0.040
746	0.001	0.035
747	0.000	0.035
748	0.001	0.035
749	0.001	0.034
750	0.002	0.033
751	0.002	0.035
752	0.006	0.032
753	0.004	0.033
754	0.002	0.031
755	0.003	0.031
756	0.003	0.031
757	0.004	0.031
758	0.005	0.030
759	0.005	0.029
760	0.003	0.029
761	0.004	0.030
762	0.004	0.028
763	0.005	0.029
764	0.004	0.029
765	0.003	0.029
766	0.005	0.028
767	0.002	0.029
768	0.005	0.028
769	0.004	0.028
770	0.003	0.029
771	0.001	0.027
772	0.003	0.027
773	0.001	0.029
774	0.003	0.027
775	0.002	0.028
776	0.005	0.027
777	0.000	0.026
778	0.002	0.027
779	0.003	0.028
780	0.000	0.026
781	0.003	0.027
782	0.002	0.029
783	0.002	0.029
784	0.000	0.027
785	-0.003	0.028
786	-0.003	0.028
787	0.000	0.029
788	-0.002	0.031
789	-0.001	0.030
790	-0.002	0.031
791	-0.002	0.031
792	-0.001	0.032
793	-0.003	0.031
794	-0.002	0.034
795	0.001	0.034
796	-0.002	0.035
797	-0.002	0.033
798	-0.002	0.034
799	0.005	0.044
800	-0.008	0.056
