# Supplementary material for: Contrasting seasonality in optical-biogeochemical properties of the Baltic Sea
Source: PLoS One. 2017 Apr 6;12(4):e0173357. doi: 10.1371/journal.pone.0173357 (PMC5383033; doi:10.1371/journal.pone.0173357)
Supplement: S5 Table — (CSV) [file pone.0173357.s007.csv]

#This set of Baltic Sea IOP models and SIOP spectra is provided as supplement to:
#Stefan G.H. Simis, Pasi Yl�stalo, Kari Kallio, Kristian Spilling, Tiit Kutser. Contrasting seasonality in optical-biogeochemical properties of the Baltic Sea
#Please direct any enquiries to Stefan Simis, email stsi [at] pml (dot) ac (dot) uk
#Particulate backscattering
#
Figure reference	15A	15A	15A	15A		15B	15B	15B	15B
Parameter	b_bp(?)	b_bp(?)	b_bp(?)	b_bp(?)		b_bp(?)	b_bp(?)	b_bp(?)	b_bp(?)
Season(s)	Spring	Spring	Spring	Spring		Summer	Summer	Summer	Summer
Units	m-1	m-1	m-1	m-1		m-1	m-1	m-1	m-1
Treatment	median	mean	st.dev	n. obs		median	mean	st.dev	n. obs
n samples	99-171	99-171	99-171			205-238	205-238	205-238
n stations	37	37	37			70	70	70
Wavelength
412	0.010	0.011	0.009	99		0.009	0.011	0.006	215
470	0.009	0.010	0.008	135		0.009	0.010	0.006	221
530-532	0.008	0.010	0.007	171		0.008	0.010	0.005	238
595	0.014	0.015	0.013	99		0.009	0.011	0.007	215
660	0.006	0.006	0.005	135		0.005	0.006	0.004	205
715	0.010	0.011	0.008	135		0.008	0.009	0.006	221
