# Supplementary material for: Contrasting seasonality in optical-biogeochemical properties of the Baltic Sea
Source: PLoS One. 2017 Apr 6;12(4):e0173357. doi: 10.1371/journal.pone.0173357 (PMC5383033; doi:10.1371/journal.pone.0173357)
Supplement: S6 Table — (CSV) [file pone.0173357.s008.csv]

#This set of Baltic Sea IOP models and SIOP spectra is provided as supplement to:
#Stefan G.H. Simis, Pasi Yl�stalo, Kari Kallio, Kristian Spilling, Tiit Kutser. Contrasting seasonality in optical-biogeochemical properties of the Baltic Sea. PLOS ONE, 2017
#Please direct any enquiries to Stefan Simis, email stsi [at] pml (dot) ac (dot) uk
#Particulate backscattering ratio
#
Figure reference	16A	16A	16A		16B	16B	16B
Parameter	Beta (b_bp/b_p)	Beta (b_bp/b_p)	Beta (b_bp/b_p)		Beta (b_bp/b_p)	Beta (b_bp/b_p)	Beta (b_bp/b_p)
Season(s)	Spring	Spring	Spring		Summer	Summer	Summer
Units	dimensionless	dimensionless	dimensionless		dimensionless	dimensionless	dimensionless
Treatment	median	mean	st.dev		median	mean	st.dev
n samples	134	134	134		219	219	219
n stations	37	37	37		70	70	70
#
Wavelength
412	0.020	0.023	0.009		0.013	0.015	0.007
470	0.019	0.021	0.010		0.014	0.015	0.005
530-532	0.017	0.018	0.005		0.013	0.014	0.005
595	0.026	0.027	0.008		0.017	0.018	0.007
660	0.013	0.014	0.005		0.011	0.012	0.005
715	0.017	0.018	0.005		0.015	0.016	0.007
