# Supplementary material for: Contrasting seasonality in optical-biogeochemical properties of the Baltic Sea
Source: PLoS One. 2017 Apr 6;12(4):e0173357. doi: 10.1371/journal.pone.0173357 (PMC5383033; doi:10.1371/journal.pone.0173357)
Supplement: S7 Table — (CSV) [file pone.0173357.s009.csv]

#This set of Baltic Sea IOP models and SIOP spectra is provided as supplement to:
#Stefan G.H. Simis, Pasi Yl�stalo, Kari Kallio, Kristian Spilling, Tiit Kutser. Contrasting seasonality in optical-biogeochemical properties of the Baltic Sea. PLOS ONE, 2017
#Please direct any enquiries to Stefan Simis, email stsi [at] pml (dot) ac (dot) uk
#Mass-specific particulate absorption spectra
#
Figure reference	not shown	not shown	not shown	not shown		not shown	not shown	not shown	not shown		not shown	not shown	not shown	not shown
Parameter	a_p*chl(?)	a_p*chl(?)	a_p*chl(?)	a_p*chl(?)		a_p*TSM(?)	a_p*TSM(?)	a_p*TSM(?)	a_p*TSM(?)		a_p*POC(?)	a_p*POC(?)	a_p*POC(?)	a_p*POC(?)
Season(s)	Spring	Spring	Summer	Summer		Spring	Spring	Summer	Summer		Spring	Spring	Summer	Summer
Units	m2 (mg Chl)-1	m2 (mg Chl)-1	m2 (mg Chl)-1	m2 (mg Chl)-1		m2 (g TSM)-1	m2 (g TSM)-1	m2 (g TSM)-1	m2 (g TSM)-1		m2 (mmol C)-1	m2 (mmol C)-1	m2 (mmol C)-1	m2 (mmol C)-1
Treatment	mean	std.dev.	mean	std.dev.		mean	std.dev.	mean	std.dev.		mean	std.dev.	mean	std.dev.
CV%(400-700)	24.44	-	70.86	-		47.36	-	474.16	-		32.18	-	100.92	-
n samples	133	133	302	302		133	133	302	302		133	133	302	302
n stations	36	36	94	94		36	36	94	94		36	36	94	94
#
Wavelength
300	0.028	0.011	0.064	0.064		0.137	0.066	0.184	0.805		0.009	0.005	0.010	0.011
301	0.028	0.011	0.063	0.064		0.135	0.065	0.181	0.802		0.009	0.005	0.010	0.011
302	0.027	0.011	0.062	0.064		0.134	0.065	0.179	0.801		0.009	0.004	0.010	0.011
303	0.027	0.011	0.061	0.064		0.133	0.064	0.177	0.800		0.009	0.004	0.010	0.011
304	0.027	0.011	0.061	0.064		0.132	0.063	0.176	0.799		0.009	0.004	0.010	0.011
305	0.027	0.011	0.060	0.064		0.131	0.063	0.175	0.800		0.009	0.004	0.010	0.011
306	0.027	0.010	0.060	0.064		0.131	0.062	0.174	0.798		0.009	0.004	0.010	0.011
307	0.027	0.010	0.060	0.064		0.130	0.062	0.172	0.795		0.009	0.004	0.009	0.011
308	0.027	0.010	0.059	0.064		0.130	0.062	0.172	0.795		0.009	0.004	0.009	0.011
309	0.027	0.010	0.059	0.064		0.130	0.062	0.171	0.796		0.009	0.004	0.009	0.011
310	0.027	0.010	0.059	0.064		0.130	0.061	0.171	0.797		0.009	0.004	0.009	0.011
311	0.027	0.010	0.059	0.063		0.131	0.061	0.171	0.796		0.009	0.004	0.009	0.011
312	0.027	0.010	0.059	0.063		0.131	0.061	0.170	0.795		0.009	0.004	0.009	0.011
313	0.027	0.010	0.059	0.063		0.131	0.061	0.170	0.794		0.009	0.004	0.009	0.011
314	0.027	0.010	0.059	0.063		0.132	0.062	0.170	0.795		0.009	0.004	0.009	0.010
315	0.027	0.010	0.059	0.063		0.132	0.062	0.170	0.796		0.009	0.004	0.009	0.011
316	0.027	0.010	0.059	0.063		0.133	0.062	0.170	0.796		0.009	0.004	0.009	0.011
317	0.027	0.010	0.059	0.063		0.134	0.062	0.171	0.795		0.009	0.004	0.009	0.011
318	0.028	0.010	0.059	0.063		0.135	0.063	0.171	0.797		0.009	0.004	0.009	0.011
319	0.028	0.010	0.060	0.063		0.136	0.063	0.172	0.798		0.009	0.004	0.010	0.011
320	0.028	0.010	0.060	0.063		0.137	0.064	0.172	0.795		0.009	0.004	0.010	0.011
321	0.028	0.010	0.060	0.063		0.137	0.064	0.172	0.794		0.009	0.004	0.010	0.011
322	0.028	0.010	0.060	0.063		0.138	0.064	0.173	0.796		0.009	0.004	0.010	0.011
323	0.028	0.009	0.060	0.063		0.138	0.064	0.173	0.797		0.009	0.004	0.010	0.011
324	0.028	0.009	0.060	0.062		0.139	0.065	0.173	0.795		0.009	0.004	0.010	0.011
325	0.028	0.009	0.060	0.062		0.139	0.065	0.173	0.794		0.009	0.004	0.010	0.011
326	0.028	0.009	0.060	0.062		0.140	0.065	0.173	0.795		0.009	0.004	0.010	0.011
327	0.028	0.009	0.060	0.062		0.140	0.065	0.174	0.795		0.009	0.004	0.010	0.011
328	0.029	0.009	0.060	0.062		0.140	0.066	0.174	0.795		0.009	0.004	0.010	0.011
329	0.029	0.009	0.060	0.062		0.141	0.066	0.174	0.794		0.009	0.004	0.010	0.011
330	0.029	0.009	0.060	0.062		0.141	0.066	0.174	0.794		0.009	0.004	0.010	0.011
331	0.029	0.009	0.060	0.062		0.141	0.066	0.174	0.793		0.009	0.004	0.010	0.011
332	0.029	0.009	0.060	0.061		0.142	0.066	0.174	0.792		0.009	0.004	0.010	0.011
333	0.029	0.009	0.060	0.061		0.142	0.066	0.175	0.792		0.009	0.004	0.010	0.011
334	0.029	0.009	0.060	0.061		0.142	0.066	0.175	0.790		0.009	0.004	0.010	0.011
335	0.029	0.009	0.060	0.061		0.142	0.066	0.175	0.790		0.009	0.004	0.010	0.011
336	0.029	0.009	0.060	0.061		0.142	0.066	0.174	0.789		0.009	0.004	0.010	0.011
337	0.029	0.009	0.060	0.061		0.142	0.066	0.174	0.788		0.009	0.004	0.010	0.011
338	0.029	0.009	0.060	0.061		0.141	0.066	0.174	0.788		0.009	0.003	0.010	0.011
339	0.028	0.009	0.060	0.061		0.140	0.066	0.174	0.787		0.009	0.003	0.010	0.011
340	0.028	0.009	0.060	0.061		0.139	0.065	0.173	0.786		0.009	0.003	0.010	0.011
341	0.028	0.009	0.060	0.060		0.138	0.065	0.172	0.786		0.009	0.003	0.010	0.011
342	0.028	0.009	0.059	0.060		0.137	0.064	0.171	0.786		0.009	0.003	0.010	0.011
343	0.027	0.009	0.059	0.060		0.135	0.063	0.170	0.785		0.009	0.003	0.009	0.011
344	0.027	0.008	0.058	0.060		0.133	0.062	0.169	0.784		0.009	0.003	0.009	0.011
345	0.027	0.008	0.058	0.060		0.132	0.061	0.168	0.783		0.009	0.003	0.009	0.011
346	0.026	0.008	0.057	0.060		0.130	0.060	0.167	0.782		0.008	0.003	0.009	0.011
347	0.026	0.008	0.057	0.060		0.128	0.059	0.165	0.782		0.008	0.003	0.009	0.011
348	0.025	0.008	0.057	0.060		0.126	0.058	0.164	0.780		0.008	0.003	0.009	0.011
349	0.025	0.008	0.056	0.060		0.124	0.058	0.163	0.779		0.008	0.003	0.009	0.011
350	0.025	0.008	0.056	0.057		0.122	0.057	0.163	0.862		0.008	0.003	0.009	0.010
351	0.024	0.008	0.056	0.057		0.121	0.056	0.164	0.843		0.008	0.003	0.009	0.010
352	0.024	0.008	0.055	0.057		0.119	0.055	0.162	0.852		0.008	0.003	0.009	0.010
353	0.024	0.008	0.055	0.057		0.118	0.055	0.162	0.847		0.008	0.003	0.009	0.010
354	0.024	0.008	0.055	0.057		0.117	0.054	0.162	0.836		0.008	0.003	0.009	0.010
355	0.023	0.007	0.055	0.057		0.116	0.054	0.161	0.849		0.008	0.003	0.009	0.010
356	0.023	0.007	0.055	0.056		0.116	0.053	0.162	0.837		0.008	0.003	0.009	0.010
357	0.023	0.007	0.055	0.056		0.115	0.053	0.161	0.839		0.008	0.003	0.009	0.010
358	0.023	0.007	0.055	0.056		0.115	0.053	0.160	0.850		0.007	0.003	0.009	0.010
359	0.023	0.007	0.055	0.056		0.115	0.053	0.161	0.835		0.007	0.003	0.009	0.010
360	0.023	0.007	0.055	0.056		0.114	0.053	0.162	0.832		0.007	0.003	0.009	0.010
361	0.023	0.007	0.055	0.056		0.114	0.053	0.161	0.842		0.007	0.003	0.009	0.010
362	0.023	0.007	0.055	0.056		0.114	0.053	0.161	0.834		0.007	0.003	0.009	0.010
363	0.023	0.007	0.055	0.056		0.114	0.053	0.162	0.835		0.007	0.003	0.009	0.010
364	0.023	0.007	0.055	0.056		0.114	0.052	0.160	0.856		0.007	0.003	0.009	0.010
365	0.023	0.007	0.055	0.055		0.114	0.052	0.160	0.855		0.007	0.003	0.009	0.010
366	0.023	0.007	0.056	0.055		0.114	0.052	0.160	0.858		0.007	0.003	0.009	0.010
367	0.023	0.007	0.056	0.055		0.114	0.052	0.164	0.832		0.007	0.003	0.009	0.010
368	0.023	0.007	0.056	0.055		0.114	0.052	0.164	0.836		0.007	0.003	0.009	0.010
369	0.023	0.007	0.056	0.055		0.114	0.052	0.163	0.845		0.007	0.003	0.009	0.010
370	0.023	0.007	0.056	0.055		0.114	0.052	0.164	0.835		0.007	0.003	0.009	0.010
371	0.023	0.007	0.056	0.054		0.114	0.052	0.164	0.847		0.007	0.003	0.009	0.010
372	0.023	0.007	0.057	0.054		0.114	0.052	0.164	0.852		0.007	0.003	0.009	0.010
373	0.023	0.007	0.057	0.054		0.114	0.052	0.163	0.856		0.007	0.003	0.009	0.010
374	0.023	0.007	0.057	0.054		0.114	0.052	0.166	0.837		0.007	0.003	0.009	0.010
375	0.023	0.007	0.057	0.053		0.114	0.052	0.165	0.851		0.007	0.003	0.009	0.010
376	0.023	0.006	0.057	0.053		0.114	0.052	0.165	0.853		0.007	0.003	0.009	0.010
377	0.023	0.006	0.058	0.054		0.114	0.052	0.166	0.857		0.007	0.003	0.009	0.010
378	0.023	0.006	0.059	0.054		0.115	0.053	0.166	0.873		0.007	0.003	0.009	0.010
379	0.023	0.006	0.059	0.053		0.115	0.053	0.169	0.851		0.007	0.003	0.009	0.010
380	0.023	0.006	0.059	0.053		0.115	0.053	0.169	0.854		0.007	0.003	0.009	0.010
381	0.023	0.006	0.059	0.053		0.115	0.053	0.169	0.862		0.007	0.003	0.010	0.010
382	0.023	0.006	0.059	0.053		0.115	0.052	0.170	0.855		0.007	0.003	0.010	0.010
383	0.023	0.006	0.059	0.053		0.115	0.052	0.169	0.858		0.007	0.003	0.010	0.010
384	0.023	0.006	0.059	0.053		0.114	0.052	0.170	0.860		0.007	0.003	0.010	0.010
385	0.023	0.006	0.059	0.052		0.114	0.052	0.169	0.859		0.007	0.003	0.010	0.010
386	0.023	0.006	0.060	0.052		0.114	0.052	0.169	0.864		0.007	0.003	0.010	0.010
387	0.023	0.006	0.059	0.052		0.113	0.052	0.170	0.856		0.007	0.003	0.010	0.010
388	0.023	0.006	0.059	0.052		0.113	0.052	0.169	0.860		0.007	0.003	0.010	0.010
389	0.023	0.006	0.059	0.052		0.113	0.052	0.169	0.854		0.007	0.003	0.010	0.010
390	0.023	0.006	0.059	0.052		0.113	0.052	0.168	0.863		0.007	0.003	0.010	0.010
391	0.023	0.006	0.059	0.052		0.113	0.052	0.170	0.843		0.007	0.003	0.010	0.010
392	0.023	0.006	0.059	0.051		0.113	0.052	0.169	0.847		0.007	0.003	0.010	0.010
393	0.023	0.006	0.059	0.051		0.113	0.052	0.169	0.844		0.007	0.003	0.010	0.010
394	0.023	0.006	0.059	0.051		0.112	0.052	0.169	0.852		0.007	0.003	0.010	0.010
395	0.023	0.006	0.059	0.051		0.112	0.052	0.169	0.840		0.007	0.003	0.010	0.010
396	0.023	0.006	0.059	0.051		0.112	0.052	0.169	0.844		0.007	0.003	0.010	0.010
397	0.023	0.006	0.059	0.051		0.113	0.052	0.169	0.843		0.007	0.003	0.010	0.010
398	0.023	0.006	0.059	0.050		0.113	0.052	0.168	0.845		0.007	0.003	0.010	0.010
399	0.023	0.006	0.059	0.050		0.113	0.052	0.169	0.843		0.007	0.003	0.010	0.010
400	0.023	0.006	0.059	0.050		0.113	0.052	0.169	0.835		0.007	0.003	0.010	0.010
401	0.023	0.006	0.060	0.050		0.114	0.052	0.170	0.831		0.007	0.003	0.010	0.010
402	0.023	0.006	0.060	0.050		0.114	0.052	0.169	0.833		0.007	0.003	0.010	0.010
403	0.023	0.006	0.060	0.049		0.115	0.053	0.170	0.836		0.007	0.003	0.010	0.010
404	0.023	0.006	0.060	0.049		0.115	0.053	0.171	0.826		0.007	0.003	0.010	0.010
405	0.023	0.006	0.060	0.049		0.116	0.053	0.170	0.838		0.007	0.003	0.010	0.010
406	0.023	0.006	0.061	0.049		0.117	0.054	0.172	0.831		0.008	0.003	0.010	0.010
407	0.024	0.006	0.061	0.049		0.117	0.054	0.172	0.839		0.008	0.003	0.010	0.010
408	0.024	0.006	0.061	0.048		0.118	0.054	0.173	0.829		0.008	0.003	0.010	0.011
409	0.024	0.006	0.061	0.048		0.119	0.055	0.172	0.838		0.008	0.003	0.010	0.010
410	0.024	0.006	0.062	0.048		0.119	0.055	0.173	0.837		0.008	0.003	0.010	0.010
411	0.024	0.006	0.062	0.048		0.120	0.055	0.173	0.839		0.008	0.003	0.010	0.010
412	0.024	0.006	0.062	0.047		0.120	0.055	0.174	0.832		0.008	0.003	0.010	0.011
413	0.024	0.006	0.062	0.047		0.121	0.056	0.174	0.833		0.008	0.003	0.010	0.010
414	0.024	0.006	0.062	0.047		0.121	0.056	0.175	0.828		0.008	0.003	0.010	0.010
415	0.024	0.006	0.062	0.047		0.122	0.056	0.174	0.832		0.008	0.003	0.010	0.010
416	0.024	0.006	0.062	0.046		0.122	0.056	0.175	0.822		0.008	0.003	0.010	0.010
417	0.024	0.006	0.062	0.046		0.122	0.056	0.174	0.832		0.008	0.003	0.010	0.010
418	0.024	0.006	0.062	0.046		0.122	0.056	0.174	0.828		0.008	0.003	0.010	0.010
419	0.025	0.006	0.062	0.045		0.122	0.056	0.174	0.818		0.008	0.002	0.010	0.010
420	0.025	0.006	0.062	0.045		0.122	0.056	0.174	0.815		0.008	0.002	0.010	0.010
421	0.025	0.006	0.062	0.045		0.122	0.056	0.173	0.811		0.008	0.002	0.010	0.010
422	0.025	0.006	0.062	0.044		0.122	0.056	0.173	0.811		0.008	0.002	0.010	0.010
423	0.025	0.006	0.062	0.044		0.122	0.056	0.172	0.808		0.008	0.002	0.010	0.010
424	0.025	0.006	0.062	0.044		0.122	0.057	0.172	0.806		0.008	0.002	0.010	0.010
425	0.025	0.006	0.062	0.043		0.123	0.057	0.172	0.804		0.008	0.002	0.010	0.010
426	0.025	0.006	0.062	0.043		0.123	0.057	0.172	0.795		0.008	0.002	0.010	0.010
427	0.025	0.006	0.062	0.043		0.123	0.057	0.172	0.793		0.008	0.002	0.010	0.010
428	0.025	0.006	0.062	0.042		0.123	0.057	0.172	0.790		0.008	0.002	0.010	0.010
429	0.025	0.006	0.062	0.042		0.124	0.057	0.172	0.788		0.008	0.002	0.010	0.010
430	0.025	0.006	0.062	0.042		0.124	0.058	0.172	0.787		0.008	0.002	0.010	0.010
431	0.025	0.006	0.062	0.041		0.125	0.058	0.172	0.789		0.008	0.002	0.010	0.010
432	0.025	0.006	0.062	0.041		0.125	0.058	0.172	0.787		0.008	0.002	0.010	0.010
433	0.025	0.007	0.062	0.040		0.126	0.058	0.172	0.786		0.008	0.002	0.010	0.010
434	0.025	0.007	0.063	0.040		0.126	0.059	0.172	0.781		0.008	0.002	0.010	0.010
435	0.025	0.007	0.063	0.040		0.126	0.059	0.171	0.780		0.008	0.002	0.010	0.010
436	0.025	0.007	0.063	0.039		0.126	0.059	0.171	0.777		0.008	0.002	0.010	0.010
437	0.025	0.007	0.062	0.039		0.126	0.059	0.171	0.770		0.008	0.002	0.010	0.010
438	0.025	0.007	0.062	0.038		0.126	0.059	0.170	0.764		0.008	0.002	0.010	0.010
439	0.025	0.007	0.062	0.038		0.126	0.059	0.169	0.756		0.008	0.002	0.010	0.010
440	0.025	0.007	0.061	0.038		0.125	0.058	0.167	0.757		0.008	0.002	0.010	0.010
441	0.025	0.007	0.061	0.037		0.124	0.058	0.166	0.751		0.008	0.002	0.010	0.010
442	0.025	0.006	0.060	0.037		0.124	0.058	0.164	0.742		0.008	0.002	0.010	0.009
443	0.025	0.006	0.060	0.037		0.123	0.057	0.162	0.737		0.008	0.002	0.010	0.009
444	0.024	0.006	0.059	0.036		0.122	0.057	0.160	0.725		0.008	0.002	0.010	0.009
445	0.024	0.006	0.058	0.036		0.121	0.057	0.159	0.712		0.008	0.002	0.010	0.009
446	0.024	0.006	0.057	0.036		0.119	0.056	0.156	0.708		0.008	0.002	0.009	0.009
447	0.024	0.006	0.056	0.035		0.118	0.055	0.155	0.692		0.007	0.002	0.009	0.009
448	0.024	0.006	0.056	0.035		0.117	0.055	0.152	0.685		0.007	0.002	0.009	0.009
449	0.023	0.006	0.055	0.035		0.116	0.054	0.150	0.674		0.007	0.002	0.009	0.009
450	0.023	0.006	0.054	0.034		0.115	0.054	0.148	0.672		0.007	0.002	0.009	0.008
451	0.023	0.006	0.054	0.034		0.114	0.054	0.146	0.666		0.007	0.002	0.009	0.008
452	0.023	0.006	0.053	0.034		0.113	0.053	0.145	0.651		0.007	0.002	0.009	0.008
453	0.023	0.006	0.052	0.033		0.113	0.053	0.144	0.633		0.007	0.002	0.009	0.008
454	0.022	0.006	0.052	0.033		0.112	0.053	0.142	0.631		0.007	0.002	0.008	0.008
455	0.022	0.006	0.051	0.033		0.111	0.052	0.141	0.628		0.007	0.002	0.008	0.008
456	0.022	0.006	0.051	0.032		0.111	0.052	0.139	0.628		0.007	0.002	0.008	0.008
457	0.022	0.006	0.051	0.032		0.110	0.052	0.138	0.627		0.007	0.002	0.008	0.008
458	0.022	0.006	0.050	0.032		0.110	0.052	0.137	0.618		0.007	0.002	0.008	0.008
459	0.022	0.006	0.050	0.032		0.110	0.052	0.137	0.610		0.007	0.002	0.008	0.008
460	0.022	0.006	0.050	0.031		0.109	0.052	0.136	0.609		0.007	0.002	0.008	0.008
461	0.022	0.006	0.050	0.031		0.109	0.051	0.135	0.607		0.007	0.002	0.008	0.008
462	0.022	0.006	0.049	0.031		0.108	0.051	0.134	0.599		0.007	0.002	0.008	0.008
463	0.022	0.006	0.049	0.030		0.107	0.051	0.134	0.595		0.007	0.002	0.008	0.008
464	0.021	0.006	0.049	0.030		0.107	0.051	0.132	0.593		0.007	0.002	0.008	0.008
465	0.021	0.006	0.048	0.030		0.106	0.050	0.132	0.584		0.007	0.002	0.008	0.007
466	0.021	0.006	0.048	0.030		0.105	0.050	0.131	0.584		0.007	0.002	0.008	0.007
467	0.021	0.006	0.048	0.029		0.104	0.049	0.130	0.578		0.007	0.002	0.008	0.007
468	0.021	0.006	0.047	0.029		0.103	0.049	0.129	0.573		0.007	0.002	0.008	0.007
469	0.021	0.006	0.047	0.029		0.102	0.048	0.127	0.571		0.006	0.002	0.008	0.007
470	0.020	0.006	0.047	0.029		0.101	0.048	0.126	0.568		0.006	0.002	0.008	0.007
471	0.020	0.006	0.046	0.028		0.100	0.047	0.125	0.562		0.006	0.002	0.008	0.007
472	0.020	0.006	0.046	0.028		0.099	0.047	0.124	0.558		0.006	0.002	0.008	0.007
473	0.020	0.005	0.045	0.028		0.098	0.046	0.123	0.550		0.006	0.002	0.007	0.007
474	0.020	0.005	0.045	0.028		0.097	0.046	0.122	0.543		0.006	0.002	0.007	0.007
475	0.019	0.005	0.045	0.028		0.096	0.045	0.121	0.543		0.006	0.002	0.007	0.007
476	0.019	0.005	0.044	0.027		0.095	0.045	0.119	0.541		0.006	0.002	0.007	0.007
477	0.019	0.005	0.044	0.027		0.094	0.044	0.119	0.534		0.006	0.002	0.007	0.007
478	0.019	0.005	0.044	0.027		0.093	0.044	0.118	0.526		0.006	0.002	0.007	0.007
479	0.019	0.005	0.043	0.027		0.092	0.044	0.117	0.521		0.006	0.002	0.007	0.007
480	0.018	0.005	0.043	0.026		0.091	0.043	0.115	0.518		0.006	0.002	0.007	0.007
481	0.018	0.005	0.043	0.026		0.091	0.043	0.114	0.512		0.006	0.002	0.007	0.007
482	0.018	0.005	0.042	0.026		0.090	0.043	0.114	0.503		0.006	0.002	0.007	0.007
483	0.018	0.005	0.042	0.026		0.089	0.042	0.113	0.497		0.006	0.002	0.007	0.006
484	0.018	0.005	0.042	0.025		0.089	0.042	0.112	0.497		0.006	0.002	0.007	0.006
485	0.018	0.005	0.041	0.025		0.088	0.042	0.111	0.495		0.006	0.002	0.007	0.006
486	0.018	0.005	0.041	0.025		0.088	0.042	0.110	0.495		0.006	0.002	0.007	0.006
487	0.018	0.005	0.041	0.025		0.088	0.041	0.109	0.495		0.006	0.002	0.007	0.006
488	0.018	0.005	0.041	0.025		0.087	0.041	0.109	0.491		0.005	0.002	0.007	0.006
489	0.017	0.005	0.040	0.025		0.087	0.041	0.108	0.486		0.005	0.001	0.007	0.006
490	0.017	0.005	0.040	0.025		0.086	0.041	0.107	0.483		0.005	0.001	0.007	0.006
491	0.017	0.005	0.040	0.025		0.086	0.041	0.106	0.482		0.005	0.001	0.006	0.006
492	0.017	0.005	0.039	0.024		0.085	0.041	0.105	0.478		0.005	0.001	0.006	0.006
493	0.017	0.005	0.039	0.024		0.085	0.040	0.105	0.466		0.005	0.001	0.006	0.006
494	0.017	0.005	0.039	0.024		0.084	0.040	0.104	0.463		0.005	0.001	0.006	0.006
495	0.017	0.005	0.038	0.024		0.083	0.040	0.103	0.463		0.005	0.001	0.006	0.006
496	0.017	0.005	0.038	0.024		0.083	0.039	0.102	0.459		0.005	0.001	0.006	0.006
497	0.016	0.004	0.037	0.024		0.082	0.039	0.101	0.455		0.005	0.001	0.006	0.006
498	0.016	0.004	0.037	0.024		0.081	0.039	0.100	0.450		0.005	0.001	0.006	0.006
499	0.016	0.004	0.036	0.023		0.080	0.038	0.099	0.447		0.005	0.001	0.006	0.006
500	0.016	0.004	0.036	0.023		0.079	0.038	0.097	0.444		0.005	0.001	0.006	0.006
501	0.016	0.004	0.036	0.023		0.078	0.037	0.096	0.438		0.005	0.001	0.006	0.006
502	0.015	0.004	0.035	0.023		0.077	0.037	0.095	0.432		0.005	0.001	0.006	0.005
503	0.015	0.004	0.035	0.023		0.076	0.036	0.093	0.430		0.005	0.001	0.006	0.005
504	0.015	0.004	0.034	0.023		0.075	0.036	0.092	0.430		0.005	0.001	0.006	0.005
505	0.015	0.004	0.034	0.023		0.074	0.035	0.090	0.428		0.005	0.001	0.005	0.005
506	0.015	0.004	0.033	0.022		0.073	0.035	0.090	0.414		0.005	0.001	0.005	0.005
507	0.014	0.004	0.033	0.022		0.072	0.034	0.088	0.410		0.004	0.001	0.005	0.005
508	0.014	0.004	0.032	0.022		0.071	0.034	0.087	0.410		0.004	0.001	0.005	0.005
509	0.014	0.004	0.032	0.022		0.070	0.033	0.085	0.405		0.004	0.001	0.005	0.005
510	0.014	0.004	0.031	0.022		0.069	0.033	0.084	0.403		0.004	0.001	0.005	0.005
511	0.013	0.003	0.031	0.022		0.068	0.032	0.083	0.398		0.004	0.001	0.005	0.005
512	0.013	0.003	0.030	0.022		0.067	0.032	0.082	0.390		0.004	0.001	0.005	0.005
513	0.013	0.003	0.030	0.021		0.066	0.032	0.080	0.391		0.004	0.001	0.005	0.005
514	0.013	0.003	0.030	0.021		0.065	0.031	0.079	0.388		0.004	0.001	0.005	0.005
515	0.013	0.003	0.029	0.021		0.064	0.031	0.078	0.378		0.004	0.001	0.005	0.005
516	0.013	0.003	0.029	0.021		0.063	0.030	0.077	0.372		0.004	0.001	0.005	0.005
517	0.012	0.003	0.028	0.021		0.062	0.030	0.076	0.373		0.004	0.001	0.005	0.005
518	0.012	0.003	0.028	0.020		0.062	0.030	0.075	0.367		0.004	0.001	0.005	0.004
519	0.012	0.003	0.028	0.020		0.061	0.029	0.074	0.364		0.004	0.001	0.004	0.004
520	0.012	0.003	0.027	0.020		0.060	0.029	0.073	0.361		0.004	0.001	0.004	0.004
521	0.012	0.003	0.027	0.020		0.060	0.029	0.072	0.355		0.004	0.001	0.004	0.004
522	0.012	0.003	0.027	0.020		0.059	0.028	0.071	0.355		0.004	0.001	0.004	0.004
523	0.012	0.003	0.026	0.020		0.058	0.028	0.070	0.354		0.004	0.001	0.004	0.004
524	0.011	0.003	0.026	0.020		0.058	0.028	0.070	0.352		0.004	0.001	0.004	0.004
525	0.011	0.003	0.026	0.019		0.057	0.028	0.069	0.349		0.004	0.001	0.004	0.004
526	0.011	0.003	0.026	0.019		0.057	0.027	0.068	0.346		0.004	0.001	0.004	0.004
527	0.011	0.003	0.025	0.019		0.056	0.027	0.068	0.339		0.004	0.001	0.004	0.004
528	0.011	0.003	0.025	0.019		0.056	0.027	0.067	0.336		0.003	0.001	0.004	0.004
529	0.011	0.003	0.025	0.019		0.055	0.027	0.066	0.337		0.003	0.001	0.004	0.004
530	0.011	0.003	0.025	0.019		0.054	0.026	0.065	0.332		0.003	0.001	0.004	0.004
531	0.011	0.003	0.024	0.018		0.054	0.026	0.065	0.325		0.003	0.001	0.004	0.004
532	0.011	0.003	0.024	0.018		0.053	0.026	0.064	0.325		0.003	0.001	0.004	0.004
533	0.010	0.003	0.024	0.018		0.053	0.025	0.064	0.324		0.003	0.001	0.004	0.004
534	0.010	0.003	0.024	0.018		0.052	0.025	0.063	0.321		0.003	0.001	0.004	0.004
535	0.010	0.003	0.024	0.018		0.052	0.025	0.062	0.318		0.003	0.001	0.004	0.004
536	0.010	0.003	0.023	0.018		0.051	0.025	0.062	0.318		0.003	0.001	0.004	0.004
537	0.010	0.002	0.023	0.018		0.051	0.024	0.061	0.313		0.003	0.001	0.004	0.004
538	0.010	0.002	0.023	0.017		0.050	0.024	0.061	0.311		0.003	0.001	0.004	0.004
539	0.010	0.002	0.023	0.017		0.050	0.024	0.060	0.308		0.003	0.001	0.004	0.004
540	0.010	0.002	0.023	0.017		0.049	0.024	0.060	0.308		0.003	0.001	0.004	0.004
541	0.010	0.002	0.022	0.017		0.048	0.023	0.059	0.305		0.003	0.001	0.004	0.004
542	0.009	0.002	0.022	0.017		0.048	0.023	0.059	0.307		0.003	0.001	0.004	0.004
543	0.009	0.002	0.022	0.017		0.047	0.023	0.058	0.303		0.003	0.001	0.004	0.004
544	0.009	0.002	0.022	0.017		0.047	0.022	0.058	0.297		0.003	0.001	0.004	0.004
545	0.009	0.002	0.022	0.017		0.046	0.022	0.057	0.297		0.003	0.001	0.003	0.004
546	0.009	0.002	0.022	0.016		0.045	0.022	0.057	0.294		0.003	0.001	0.003	0.004
547	0.009	0.002	0.021	0.016		0.044	0.021	0.056	0.293		0.003	0.001	0.003	0.003
548	0.009	0.002	0.021	0.016		0.044	0.021	0.056	0.289		0.003	0.001	0.003	0.003
549	0.009	0.002	0.021	0.016		0.043	0.020	0.055	0.290		0.003	0.001	0.003	0.003
550	0.008	0.002	0.021	0.016		0.042	0.020	0.055	0.286		0.003	0.001	0.003	0.003
551	0.008	0.002	0.021	0.016		0.042	0.020	0.054	0.288		0.003	0.001	0.003	0.003
552	0.008	0.002	0.021	0.016		0.041	0.019	0.054	0.282		0.003	0.001	0.003	0.003
553	0.008	0.002	0.020	0.016		0.040	0.019	0.053	0.280		0.003	0.001	0.003	0.003
554	0.008	0.002	0.020	0.015		0.039	0.018	0.052	0.282		0.002	0.001	0.003	0.003
555	0.008	0.002	0.020	0.015		0.038	0.018	0.052	0.279		0.002	0.001	0.003	0.003
556	0.008	0.002	0.020	0.015		0.038	0.018	0.052	0.275		0.002	0.001	0.003	0.003
557	0.007	0.002	0.020	0.015		0.037	0.017	0.051	0.274		0.002	0.001	0.003	0.003
558	0.007	0.002	0.020	0.015		0.036	0.017	0.050	0.273		0.002	0.001	0.003	0.003
559	0.007	0.002	0.019	0.015		0.036	0.017	0.050	0.269		0.002	0.001	0.003	0.003
560	0.007	0.002	0.019	0.015		0.035	0.016	0.050	0.270		0.002	0.001	0.003	0.003
561	0.007	0.002	0.019	0.015		0.034	0.016	0.049	0.267		0.002	0.001	0.003	0.003
562	0.007	0.002	0.019	0.015		0.034	0.016	0.049	0.270		0.002	0.001	0.003	0.003
563	0.007	0.002	0.019	0.015		0.033	0.015	0.049	0.268		0.002	0.001	0.003	0.003
564	0.007	0.002	0.019	0.015		0.033	0.015	0.049	0.259		0.002	0.001	0.003	0.003
565	0.006	0.002	0.019	0.014		0.032	0.015	0.048	0.263		0.002	0.001	0.003	0.003
566	0.006	0.002	0.019	0.014		0.032	0.015	0.048	0.263		0.002	0.001	0.003	0.003
567	0.006	0.002	0.019	0.014		0.032	0.015	0.047	0.263		0.002	0.001	0.003	0.003
568	0.006	0.002	0.018	0.014		0.031	0.014	0.047	0.255		0.002	0.001	0.003	0.003
569	0.006	0.002	0.018	0.014		0.031	0.014	0.046	0.259		0.002	0.001	0.003	0.003
570	0.006	0.002	0.018	0.014		0.031	0.014	0.046	0.257		0.002	0.001	0.003	0.003
571	0.006	0.002	0.018	0.014		0.030	0.014	0.045	0.252		0.002	0.001	0.003	0.003
572	0.006	0.001	0.018	0.014		0.030	0.014	0.045	0.245		0.002	0.001	0.003	0.003
573	0.006	0.001	0.017	0.014		0.030	0.014	0.045	0.240		0.002	0.001	0.003	0.003
574	0.006	0.001	0.017	0.013		0.030	0.014	0.044	0.235		0.002	0.001	0.003	0.003
575	0.006	0.001	0.017	0.013		0.030	0.014	0.043	0.234		0.002	0.001	0.003	0.003
576	0.006	0.001	0.016	0.013		0.030	0.014	0.042	0.224		0.002	0.001	0.003	0.003
577	0.006	0.001	0.016	0.013		0.029	0.014	0.042	0.218		0.002	0.001	0.003	0.003
578	0.006	0.001	0.016	0.013		0.029	0.014	0.041	0.217		0.002	0.001	0.002	0.003
579	0.006	0.001	0.015	0.013		0.029	0.014	0.040	0.211		0.002	0.001	0.002	0.003
580	0.006	0.001	0.015	0.013		0.029	0.014	0.040	0.205		0.002	0.001	0.002	0.003
581	0.006	0.001	0.015	0.013		0.029	0.014	0.039	0.208		0.002	0.001	0.002	0.002
582	0.006	0.001	0.014	0.012		0.029	0.014	0.038	0.194		0.002	0.001	0.002	0.002
583	0.006	0.001	0.014	0.012		0.029	0.014	0.038	0.192		0.002	0.001	0.002	0.002
584	0.006	0.001	0.014	0.012		0.029	0.014	0.037	0.192		0.002	0.001	0.002	0.002
585	0.006	0.001	0.014	0.012		0.029	0.014	0.037	0.191		0.002	0.001	0.002	0.002
586	0.006	0.001	0.014	0.012		0.029	0.014	0.037	0.184		0.002	0.001	0.002	0.002
587	0.006	0.001	0.013	0.012		0.029	0.014	0.037	0.181		0.002	0.001	0.002	0.002
588	0.006	0.001	0.013	0.012		0.029	0.013	0.036	0.183		0.002	0.001	0.002	0.002
589	0.006	0.001	0.013	0.012		0.029	0.013	0.036	0.186		0.002	0.001	0.002	0.002
590	0.006	0.001	0.013	0.012		0.029	0.013	0.036	0.178		0.002	0.001	0.002	0.002
591	0.006	0.001	0.013	0.012		0.029	0.013	0.036	0.175		0.002	0.001	0.002	0.002
592	0.006	0.001	0.013	0.012		0.028	0.013	0.036	0.175		0.002	0.001	0.002	0.002
593	0.006	0.001	0.013	0.012		0.028	0.013	0.035	0.176		0.002	0.001	0.002	0.002
594	0.006	0.001	0.013	0.012		0.028	0.013	0.035	0.174		0.002	0.001	0.002	0.002
595	0.006	0.001	0.013	0.012		0.028	0.013	0.035	0.175		0.002	0.001	0.002	0.002
596	0.005	0.001	0.013	0.012		0.027	0.013	0.035	0.173		0.002	0.001	0.002	0.002
597	0.005	0.001	0.013	0.012		0.027	0.012	0.034	0.175		0.002	0.001	0.002	0.002
598	0.005	0.001	0.013	0.011		0.027	0.012	0.035	0.169		0.002	0.001	0.002	0.002
599	0.005	0.001	0.013	0.011		0.027	0.012	0.034	0.171		0.002	0.001	0.002	0.002
600	0.005	0.001	0.012	0.011		0.026	0.012	0.034	0.169		0.002	0.001	0.002	0.002
601	0.005	0.001	0.012	0.011		0.026	0.012	0.034	0.166		0.002	0.001	0.002	0.002
602	0.005	0.001	0.012	0.011		0.026	0.012	0.034	0.166		0.002	0.001	0.002	0.002
603	0.005	0.001	0.012	0.011		0.026	0.012	0.034	0.169		0.002	0.001	0.002	0.002
604	0.005	0.001	0.012	0.011		0.026	0.012	0.034	0.172		0.002	0.001	0.002	0.002
605	0.005	0.001	0.012	0.011		0.027	0.012	0.034	0.169		0.002	0.001	0.002	0.002
606	0.005	0.001	0.012	0.011		0.027	0.012	0.033	0.170		0.002	0.001	0.002	0.002
607	0.005	0.001	0.012	0.011		0.027	0.013	0.034	0.164		0.002	0.001	0.002	0.002
608	0.005	0.001	0.013	0.011		0.028	0.013	0.034	0.175		0.002	0.001	0.002	0.002
609	0.006	0.001	0.013	0.011		0.028	0.013	0.034	0.169		0.002	0.001	0.002	0.002
610	0.006	0.001	0.013	0.011		0.028	0.013	0.034	0.169		0.002	0.001	0.002	0.002
611	0.006	0.001	0.013	0.011		0.029	0.014	0.034	0.169		0.002	0.001	0.002	0.002
612	0.006	0.001	0.013	0.011		0.029	0.014	0.035	0.167		0.002	0.001	0.002	0.002
613	0.006	0.001	0.013	0.011		0.030	0.014	0.034	0.172		0.002	0.001	0.002	0.002
614	0.006	0.001	0.013	0.011		0.030	0.014	0.034	0.172		0.002	0.001	0.002	0.002
615	0.006	0.001	0.013	0.011		0.031	0.014	0.035	0.168		0.002	0.001	0.002	0.002
616	0.006	0.001	0.013	0.011		0.031	0.015	0.035	0.165		0.002	0.001	0.002	0.002
617	0.006	0.001	0.013	0.011		0.031	0.015	0.035	0.167		0.002	0.001	0.002	0.002
618	0.006	0.001	0.013	0.011		0.032	0.015	0.035	0.168		0.002	0.001	0.002	0.002
619	0.006	0.001	0.013	0.011		0.032	0.015	0.036	0.165		0.002	0.001	0.002	0.002
620	0.006	0.001	0.013	0.011		0.032	0.015	0.036	0.170		0.002	0.001	0.002	0.002
621	0.006	0.001	0.013	0.011		0.032	0.015	0.036	0.167		0.002	0.001	0.002	0.002
622	0.006	0.001	0.013	0.011		0.033	0.016	0.036	0.159		0.002	0.001	0.002	0.002
623	0.006	0.001	0.013	0.011		0.033	0.016	0.036	0.169		0.002	0.001	0.002	0.002
624	0.006	0.001	0.013	0.010		0.033	0.016	0.036	0.168		0.002	0.001	0.002	0.002
625	0.006	0.001	0.013	0.010		0.033	0.016	0.035	0.170		0.002	0.001	0.002	0.002
626	0.007	0.001	0.013	0.010		0.033	0.016	0.036	0.165		0.002	0.001	0.002	0.002
627	0.007	0.001	0.013	0.010		0.033	0.016	0.036	0.166		0.002	0.001	0.002	0.002
628	0.007	0.001	0.013	0.010		0.033	0.016	0.036	0.169		0.002	0.001	0.002	0.002
629	0.007	0.001	0.013	0.010		0.034	0.016	0.036	0.170		0.002	0.001	0.002	0.002
630	0.007	0.001	0.013	0.010		0.034	0.016	0.036	0.169		0.002	0.001	0.002	0.002
631	0.007	0.001	0.013	0.010		0.034	0.016	0.036	0.162		0.002	0.001	0.002	0.002
632	0.007	0.001	0.013	0.010		0.034	0.016	0.036	0.162		0.002	0.001	0.002	0.002
633	0.007	0.001	0.013	0.010		0.034	0.016	0.036	0.163		0.002	0.001	0.002	0.002
634	0.007	0.001	0.013	0.010		0.035	0.017	0.036	0.164		0.002	0.001	0.002	0.002
635	0.007	0.001	0.013	0.010		0.035	0.017	0.036	0.162		0.002	0.001	0.002	0.002
636	0.007	0.001	0.013	0.010		0.035	0.016	0.035	0.158		0.002	0.001	0.002	0.002
637	0.007	0.001	0.013	0.010		0.034	0.016	0.035	0.161		0.002	0.001	0.002	0.002
638	0.007	0.001	0.013	0.010		0.034	0.016	0.035	0.164		0.002	0.001	0.002	0.002
639	0.007	0.001	0.013	0.010		0.034	0.016	0.035	0.159		0.002	0.001	0.002	0.002
640	0.007	0.001	0.013	0.010		0.034	0.016	0.035	0.162		0.002	0.001	0.002	0.002
641	0.007	0.001	0.013	0.010		0.034	0.016	0.034	0.165		0.002	0.001	0.002	0.002
642	0.007	0.001	0.013	0.010		0.034	0.016	0.034	0.167		0.002	0.001	0.002	0.002
643	0.007	0.001	0.013	0.010		0.034	0.016	0.034	0.162		0.002	0.001	0.002	0.002
644	0.007	0.001	0.013	0.010		0.034	0.016	0.034	0.160		0.002	0.001	0.002	0.002
645	0.007	0.001	0.013	0.010		0.034	0.016	0.034	0.158		0.002	0.001	0.002	0.002
646	0.007	0.001	0.013	0.009		0.034	0.016	0.035	0.156		0.002	0.001	0.002	0.002
647	0.007	0.001	0.013	0.009		0.034	0.016	0.034	0.159		0.002	0.001	0.002	0.002
648	0.007	0.001	0.013	0.009		0.034	0.016	0.035	0.154		0.002	0.001	0.002	0.002
649	0.007	0.001	0.013	0.009		0.034	0.016	0.035	0.157		0.002	0.001	0.002	0.002
650	0.007	0.001	0.013	0.009		0.035	0.016	0.035	0.158		0.002	0.001	0.002	0.002
651	0.007	0.001	0.013	0.009		0.035	0.016	0.035	0.161		0.002	0.001	0.002	0.002
652	0.007	0.001	0.013	0.009		0.036	0.017	0.035	0.160		0.002	0.001	0.002	0.002
653	0.007	0.001	0.013	0.009		0.037	0.017	0.036	0.159		0.002	0.001	0.002	0.002
654	0.007	0.002	0.014	0.009		0.038	0.018	0.036	0.161		0.002	0.001	0.002	0.002
655	0.008	0.002	0.014	0.009		0.039	0.019	0.037	0.161		0.002	0.001	0.002	0.002
656	0.008	0.002	0.014	0.009		0.041	0.020	0.038	0.166		0.003	0.001	0.002	0.002
657	0.008	0.002	0.015	0.009		0.043	0.021	0.038	0.171		0.003	0.001	0.002	0.003
658	0.009	0.002	0.015	0.009		0.045	0.022	0.039	0.178		0.003	0.001	0.003	0.003
659	0.009	0.002	0.016	0.009		0.047	0.023	0.041	0.175		0.003	0.001	0.003	0.003
660	0.010	0.002	0.016	0.009		0.050	0.024	0.042	0.180		0.003	0.001	0.003	0.003
661	0.010	0.002	0.017	0.009		0.052	0.026	0.044	0.181		0.003	0.001	0.003	0.003
662	0.011	0.002	0.018	0.009		0.055	0.027	0.046	0.199		0.003	0.001	0.003	0.003
663	0.011	0.002	0.018	0.009		0.058	0.029	0.047	0.208		0.004	0.001	0.003	0.003
664	0.012	0.002	0.019	0.009		0.061	0.030	0.050	0.209		0.004	0.001	0.003	0.003
665	0.012	0.002	0.020	0.009		0.064	0.032	0.052	0.210		0.004	0.001	0.003	0.003
666	0.013	0.002	0.021	0.009		0.066	0.033	0.054	0.212		0.004	0.001	0.003	0.003
667	0.013	0.003	0.021	0.009		0.069	0.034	0.055	0.223		0.004	0.001	0.004	0.003
668	0.014	0.003	0.022	0.009		0.071	0.036	0.057	0.228		0.004	0.001	0.004	0.003
669	0.014	0.003	0.023	0.009		0.073	0.037	0.059	0.233		0.005	0.001	0.004	0.003
670	0.014	0.003	0.023	0.009		0.075	0.037	0.060	0.243		0.005	0.001	0.004	0.003
671	0.015	0.003	0.024	0.009		0.076	0.038	0.061	0.249		0.005	0.001	0.004	0.004
672	0.015	0.003	0.024	0.009		0.077	0.039	0.062	0.251		0.005	0.001	0.004	0.004
673	0.015	0.003	0.024	0.009		0.078	0.039	0.062	0.256		0.005	0.001	0.004	0.004
674	0.015	0.003	0.025	0.009		0.078	0.039	0.063	0.257		0.005	0.001	0.004	0.004
675	0.015	0.003	0.025	0.009		0.077	0.039	0.063	0.257		0.005	0.001	0.004	0.004
676	0.015	0.003	0.025	0.009		0.077	0.038	0.063	0.259		0.005	0.001	0.004	0.004
677	0.015	0.003	0.025	0.009		0.075	0.038	0.063	0.261		0.005	0.001	0.004	0.004
678	0.014	0.003	0.025	0.009		0.074	0.037	0.063	0.261		0.005	0.001	0.004	0.004
679	0.014	0.003	0.024	0.009		0.072	0.036	0.062	0.252		0.004	0.001	0.004	0.004
680	0.014	0.003	0.024	0.009		0.070	0.035	0.061	0.249		0.004	0.001	0.004	0.004
681	0.013	0.003	0.024	0.009		0.067	0.034	0.059	0.256		0.004	0.001	0.004	0.004
682	0.013	0.003	0.023	0.009		0.065	0.032	0.058	0.242		0.004	0.001	0.004	0.004
683	0.012	0.002	0.022	0.008		0.062	0.031	0.057	0.223		0.004	0.001	0.004	0.003
684	0.011	0.002	0.021	0.008		0.058	0.029	0.054	0.220		0.004	0.001	0.004	0.003
685	0.011	0.002	0.020	0.008		0.055	0.027	0.051	0.210		0.003	0.001	0.003	0.003
686	0.010	0.002	0.019	0.008		0.051	0.025	0.048	0.200		0.003	0.001	0.003	0.003
687	0.009	0.002	0.017	0.008		0.047	0.023	0.045	0.189		0.003	0.001	0.003	0.003
688	0.008	0.002	0.016	0.008		0.043	0.021	0.042	0.188		0.003	0.001	0.003	0.003
689	0.008	0.002	0.015	0.008		0.040	0.020	0.039	0.180		0.003	0.001	0.003	0.003
690	0.007	0.001	0.014	0.008		0.036	0.018	0.037	0.155		0.002	0.001	0.002	0.002
691	0.006	0.001	0.013	0.008		0.033	0.016	0.034	0.148		0.002	0.001	0.002	0.002
692	0.006	0.001	0.012	0.008		0.030	0.014	0.032	0.143		0.002	0.001	0.002	0.002
693	0.005	0.001	0.011	0.008		0.027	0.013	0.029	0.138		0.002	0.001	0.002	0.002
694	0.005	0.001	0.010	0.008		0.024	0.011	0.027	0.133		0.002	0.001	0.002	0.002
695	0.004	0.001	0.010	0.008		0.022	0.010	0.025	0.124		0.001	0.001	0.002	0.002
696	0.004	0.001	0.009	0.008		0.020	0.009	0.024	0.113		0.001	0.001	0.001	0.002
697	0.004	0.001	0.008	0.008		0.018	0.008	0.023	0.107		0.001	0.000	0.001	0.002
698	0.003	0.001	0.008	0.008		0.016	0.008	0.021	0.108		0.001	0.000	0.001	0.002
699	0.003	0.001	0.007	0.008		0.015	0.007	0.020	0.106		0.001	0.000	0.001	0.002
700	0.003	0.001	0.007	0.008		0.014	0.006	0.019	0.100		0.001	0.000	0.001	0.002
701	0.003	0.001	0.007	0.008		0.013	0.006	0.018	0.095		0.001	0.000	0.001	0.002
702	0.002	0.001	0.006	0.008		0.012	0.005	0.017	0.098		0.001	0.000	0.001	0.002
703	0.002	0.001	0.006	0.008		0.011	0.005	0.017	0.097		0.001	0.000	0.001	0.001
704	0.002	0.001	0.006	0.008		0.010	0.005	0.017	0.087		0.001	0.000	0.001	0.001
705	0.002	0.001	0.006	0.008		0.010	0.005	0.016	0.086		0.001	0.000	0.001	0.001
706	0.002	0.001	0.005	0.008		0.009	0.004	0.016	0.083		0.001	0.000	0.001	0.001
707	0.002	0.001	0.005	0.008		0.009	0.004	0.015	0.081		0.001	0.000	0.001	0.001
708	0.002	0.001	0.005	0.008		0.008	0.004	0.015	0.086		0.001	0.000	0.001	0.001
709	0.002	0.001	0.005	0.008		0.008	0.004	0.015	0.085		0.001	0.000	0.001	0.001
710	0.002	0.001	0.005	0.008		0.008	0.004	0.014	0.085		0.001	0.000	0.001	0.001
711	0.002	0.001	0.005	0.008		0.007	0.004	0.013	0.089		0.001	0.000	0.001	0.001
712	0.002	0.001	0.005	0.008		0.007	0.004	0.014	0.084		0.001	0.000	0.001	0.001
713	0.002	0.001	0.005	0.008		0.007	0.004	0.014	0.080		0.000	0.000	0.001	0.001
714	0.001	0.001	0.005	0.008		0.007	0.003	0.013	0.083		0.000	0.000	0.001	0.001
715	0.001	0.001	0.004	0.008		0.007	0.003	0.013	0.080		0.000	0.000	0.001	0.001
716	0.001	0.001	0.004	0.008		0.006	0.003	0.013	0.082		0.000	0.000	0.001	0.001
717	0.001	0.001	0.004	0.008		0.006	0.003	0.012	0.083		0.000	0.000	0.001	0.001
718	0.001	0.001	0.004	0.008		0.006	0.003	0.013	0.075		0.000	0.000	0.001	0.001
719	0.001	0.001	0.004	0.008		0.006	0.003	0.012	0.077		0.000	0.000	0.001	0.001
720	0.001	0.001	0.004	0.008		0.006	0.003	0.011	0.085		0.000	0.000	0.001	0.001
721	0.001	0.001	0.004	0.008		0.006	0.003	0.012	0.079		0.000	0.000	0.001	0.001
722	0.001	0.001	0.004	0.008		0.006	0.003	0.012	0.076		0.000	0.000	0.001	0.001
723	0.001	0.001	0.004	0.008		0.005	0.003	0.012	0.079		0.000	0.000	0.001	0.001
724	0.001	0.001	0.004	0.008		0.005	0.003	0.012	0.074		0.000	0.000	0.001	0.001
725	0.001	0.001	0.004	0.007		0.005	0.003	0.012	0.073		0.000	0.000	0.001	0.001
726	0.001	0.001	0.004	0.008		0.005	0.003	0.011	0.081		0.000	0.000	0.001	0.001
727	0.001	0.001	0.004	0.008		0.005	0.003	0.011	0.077		0.000	0.000	0.001	0.001
728	0.001	0.001	0.004	0.007		0.005	0.003	0.011	0.072		0.000	0.000	0.001	0.001
729	0.001	0.001	0.004	0.007		0.005	0.003	0.011	0.070		0.000	0.000	0.001	0.001
730	0.001	0.001	0.004	0.007		0.005	0.003	0.011	0.074		0.000	0.000	0.001	0.001
731	0.001	0.001	0.004	0.007		0.005	0.003	0.011	0.074		0.000	0.000	0.001	0.001
732	0.001	0.001	0.004	0.007		0.005	0.003	0.011	0.072		0.000	0.000	0.001	0.001
733	0.001	0.001	0.004	0.007		0.005	0.003	0.011	0.071		0.000	0.000	0.001	0.001
734	0.001	0.001	0.003	0.007		0.005	0.003	0.011	0.068		0.000	0.000	0.001	0.001
735	0.001	0.001	0.003	0.007		0.004	0.003	0.010	0.070		0.000	0.000	0.001	0.001
736	0.001	0.001	0.003	0.007		0.004	0.003	0.010	0.069		0.000	0.000	0.001	0.001
737	0.001	0.001	0.003	0.007		0.004	0.003	0.010	0.069		0.000	0.000	0.001	0.001
738	0.001	0.001	0.003	0.007		0.004	0.003	0.010	0.068		0.000	0.000	0.001	0.001
739	0.001	0.001	0.003	0.007		0.004	0.003	0.010	0.069		0.000	0.000	0.001	0.001
740	0.001	0.001	0.003	0.007		0.004	0.003	0.010	0.068		0.000	0.000	0.001	0.001
741	0.001	0.001	0.003	0.007		0.004	0.003	0.010	0.068		0.000	0.000	0.001	0.001
742	0.001	0.001	0.003	0.007		0.004	0.003	0.010	0.070		0.000	0.000	0.001	0.001
743	0.001	0.001	0.003	0.007		0.004	0.003	0.011	0.063		0.000	0.000	0.001	0.001
744	0.001	0.001	0.003	0.007		0.004	0.003	0.010	0.066		0.000	0.000	0.001	0.001
745	0.001	0.001	0.003	0.007		0.004	0.003	0.009	0.078		0.000	0.000	0.001	0.001
746	0.001	0.001	0.003	0.007		0.004	0.003	0.009	0.073		0.000	0.000	0.000	0.001
747	0.001	0.001	0.003	0.007		0.004	0.003	0.009	0.071		0.000	0.000	0.000	0.001
748	0.001	0.001	0.003	0.007		0.004	0.003	0.008	0.079		0.000	0.000	0.000	0.001
749	0.001	0.001	0.003	0.007		0.004	0.003	0.009	0.069		0.000	0.000	0.000	0.001
750	0.001	0.001	0.003	0.007		0.004	0.003	0.009	0.075		0.000	0.000	0.000	0.001
751	0.001	0.001	0.003	0.007		0.004	0.003	0.009	0.074		0.000	0.000	0.000	0.001
752	0.001	0.001	0.003	0.007		0.004	0.003	0.009	0.064		0.000	0.000	0.000	0.001
753	0.001	0.001	0.003	0.007		0.004	0.003	0.010	0.061		0.000	0.000	0.000	0.001
754	0.001	0.001	0.003	0.007		0.004	0.003	0.008	0.072		0.000	0.000	0.000	0.001
755	0.001	0.001	0.003	0.007		0.004	0.003	0.008	0.069		0.000	0.000	0.000	0.001
756	0.001	0.001	0.003	0.007		0.004	0.003	0.009	0.066		0.000	0.000	0.000	0.001
757	0.001	0.001	0.003	0.007		0.004	0.003	0.009	0.064		0.000	0.000	0.000	0.001
758	0.001	0.001	0.003	0.007		0.004	0.003	0.009	0.063		0.000	0.000	0.000	0.001
759	0.001	0.001	0.003	0.007		0.004	0.003	0.009	0.069		0.000	0.000	0.000	0.001
760	0.001	0.001	0.003	0.007		0.003	0.003	0.009	0.068		0.000	0.000	0.000	0.001
761	0.001	0.001	0.003	0.007		0.004	0.003	0.009	0.068		0.000	0.000	0.000	0.001
762	0.001	0.001	0.003	0.007		0.004	0.003	0.008	0.075		0.000	0.000	0.000	0.001
763	0.001	0.001	0.003	0.007		0.003	0.003	0.008	0.068		0.000	0.000	0.000	0.001
764	0.001	0.001	0.003	0.007		0.003	0.003	0.009	0.063		0.000	0.000	0.000	0.001
765	0.001	0.001	0.003	0.006		0.003	0.003	0.009	0.060		0.000	0.000	0.000	0.001
766	0.001	0.001	0.003	0.007		0.003	0.002	0.009	0.061		0.000	0.000	0.000	0.001
767	0.001	0.001	0.003	0.007		0.003	0.002	0.008	0.074		0.000	0.000	0.000	0.001
768	0.001	0.001	0.003	0.007		0.003	0.002	0.008	0.072		0.000	0.000	0.000	0.001
769	0.001	0.001	0.003	0.007		0.003	0.002	0.009	0.061		0.000	0.000	0.000	0.001
770	0.001	0.001	0.003	0.007		0.003	0.002	0.008	0.063		0.000	0.000	0.000	0.001
771	0.001	0.001	0.003	0.007		0.003	0.002	0.008	0.062		0.000	0.000	0.000	0.001
772	0.001	0.001	0.003	0.007		0.003	0.002	0.009	0.058		0.000	0.000	0.000	0.001
773	0.001	0.001	0.003	0.006		0.003	0.002	0.009	0.057		0.000	0.000	0.000	0.001
774	0.001	0.001	0.003	0.006		0.003	0.002	0.008	0.067		0.000	0.000	0.000	0.001
775	0.001	0.001	0.003	0.006		0.003	0.002	0.008	0.063		0.000	0.000	0.000	0.001
776	0.001	0.001	0.003	0.006		0.003	0.002	0.008	0.062		0.000	0.000	0.000	0.001
777	0.001	0.001	0.003	0.006		0.003	0.002	0.008	0.058		0.000	0.000	0.000	0.001
778	0.001	0.001	0.003	0.006		0.003	0.002	0.009	0.055		0.000	0.000	0.000	0.001
779	0.001	0.001	0.003	0.006		0.003	0.002	0.008	0.062		0.000	0.000	0.000	0.001
780	0.001	0.001	0.003	0.006		0.003	0.002	0.008	0.061		0.000	0.000	0.000	0.001
781	0.001	0.001	0.003	0.006		0.003	0.002	0.008	0.061		0.000	0.000	0.000	0.001
782	0.001	0.001	0.003	0.006		0.003	0.002	0.009	0.055		0.000	0.000	0.000	0.001
783	0.001	0.001	0.003	0.006		0.003	0.002	0.008	0.055		0.000	0.000	0.000	0.001
784	0.001	0.001	0.003	0.006		0.003	0.002	0.008	0.063		0.000	0.000	0.000	0.001
785	0.001	0.001	0.003	0.006		0.003	0.002	0.007	0.063		0.000	0.000	0.000	0.001
786	0.001	0.001	0.003	0.006		0.003	0.002	0.008	0.054		0.000	0.000	0.000	0.001
787	0.001	0.001	0.003	0.006		0.003	0.002	0.007	0.067		0.000	0.000	0.000	0.001
788	0.001	0.001	0.003	0.006		0.003	0.002	0.008	0.054		0.000	0.000	0.000	0.001
789	0.001	0.001	0.003	0.006		0.003	0.002	0.009	0.050		0.000	0.000	0.000	0.001
790	0.001	0.001	0.003	0.006		0.003	0.002	0.007	0.064		0.000	0.000	0.000	0.001
791	0.001	0.001	0.003	0.006		0.003	0.002	0.009	0.051		0.000	0.000	0.000	0.001
792	0.001	0.001	0.003	0.006		0.003	0.002	0.007	0.066		0.000	0.000	0.000	0.001
793	0.001	0.001	0.003	0.006		0.003	0.002	0.009	0.052		0.000	0.000	0.000	0.001
794	0.001	0.001	0.003	0.006		0.003	0.002	0.008	0.054		0.000	0.000	0.000	0.001
795	0.001	0.001	0.003	0.006		0.003	0.002	0.008	0.052		0.000	0.000	0.000	0.001
796	0.001	0.001	0.003	0.006		0.003	0.002	0.008	0.057		0.000	0.000	0.000	0.001
797	0.001	0.001	0.003	0.006		0.003	0.002	0.006	0.070		0.000	0.000	0.000	0.001
798	0.001	0.001	0.003	0.006		0.003	0.002	0.007	0.063		0.000	0.000	0.000	0.001
799	0.001	0.001	0.003	0.006		0.003	0.002	0.007	0.053		0.000	0.000	0.000	0.001
800	0.001	0.001	0.003	0.006		0.003	0.002	0.006	0.072		0.000	0.000	0.000	0.001
