# Supplementary material for: Contrasting seasonality in optical-biogeochemical properties of the Baltic Sea
Source: PLoS One. 2017 Apr 6;12(4):e0173357. doi: 10.1371/journal.pone.0173357 (PMC5383033; doi:10.1371/journal.pone.0173357)
Supplement: S8 Table — (CSV) [file pone.0173357.s010.csv]

#This set of Baltic Sea IOP models and SIOP spectra is provided as supplement to:
#Stefan G.H. Simis, Pasi Yl�stalo, Kari Kallio, Kristian Spilling, Tiit Kutser. Contrasting seasonality in optical-biogeochemical properties of the Baltic Sea. PLOS ONE, 2017
#Please direct any enquiries to Stefan Simis, email stsi [at] pml (dot) ac (dot) uk
#Mass-specific pigment absorption spectra
#
Figure reference	10A	10A	10B	10B		10C	10C	10D	10D		10E	10E	10F	10F
Parameter	a_phi*chl(?)	a_phi*chl(?)	a_phi*chl(?)	a_phi*chl(?)		a_phi*TSM(?)	a_phi*TSM(?)	a_phi*TSM(?)	a_phi*TSM(?)		a_phi*POC(?)	a_phi*POC(?)	a_phi*POC(?)	a_phi*POC(?)
Season(s)	Spring	Spring	Summer	Summer		Spring	Spring	Summer	Summer		Spring	Spring	Summer	Summer
Units	m2 (mg Chl)-1	m2 (mg Chl)-1	m2 (mg Chl)-1	m2 (mg Chl)-1		m2 (g TSM)-1	m2 (g TSM)-1	m2 (g TSM)-1	m2 (g TSM)-1		m2 (mmol C)-1	m2 (mmol C)-1	m2 (mmol C)-1	m2 (mmol C)-1
Treatment	mean	std.dev.	mean	std.dev.		mean	std.dev.	mean	std.dev.		mean	std.dev.	mean	std.dev.
CV%(400-700)	26.14	-	27.93	-		50.24	-	392.70	-		27.32	-	83.67	-
n samples	133	133	302	302		133	133	302	302		133	133	302	302
n stations	36	36	94	94		36	36	94	94		36	36	94	94
#
Wavelength
300	0.012	0.005	0.021	0.014		0.054	0.022	0.055	0.209		0.004	0.001	0.004	0.006
301	0.012	0.005	0.020	0.014		0.053	0.022	0.052	0.202		0.004	0.001	0.003	0.005
302	0.012	0.005	0.019	0.013		0.053	0.022	0.050	0.200		0.004	0.001	0.003	0.005
303	0.012	0.005	0.018	0.013		0.053	0.022	0.048	0.198		0.004	0.001	0.003	0.005
304	0.012	0.005	0.018	0.013		0.052	0.022	0.047	0.195		0.004	0.001	0.003	0.005
305	0.012	0.005	0.018	0.013		0.053	0.022	0.046	0.194		0.004	0.001	0.003	0.004
306	0.012	0.005	0.017	0.013		0.053	0.022	0.045	0.191		0.004	0.001	0.003	0.004
307	0.012	0.005	0.017	0.013		0.053	0.022	0.044	0.187		0.004	0.001	0.003	0.004
308	0.012	0.005	0.017	0.013		0.054	0.022	0.044	0.188		0.004	0.001	0.003	0.004
309	0.012	0.005	0.017	0.012		0.054	0.023	0.043	0.188		0.004	0.001	0.003	0.004
310	0.012	0.005	0.017	0.012		0.055	0.023	0.043	0.187		0.004	0.001	0.003	0.004
311	0.012	0.005	0.017	0.012		0.056	0.024	0.043	0.187		0.004	0.001	0.003	0.004
312	0.013	0.005	0.017	0.012		0.057	0.024	0.043	0.186		0.004	0.001	0.003	0.004
313	0.013	0.005	0.017	0.012		0.058	0.025	0.043	0.185		0.004	0.001	0.003	0.003
314	0.013	0.005	0.017	0.012		0.060	0.026	0.044	0.184		0.004	0.001	0.003	0.003
315	0.013	0.006	0.017	0.012		0.061	0.027	0.044	0.185		0.004	0.001	0.003	0.003
316	0.014	0.006	0.017	0.012		0.062	0.027	0.044	0.184		0.004	0.001	0.003	0.003
317	0.014	0.006	0.017	0.012		0.064	0.028	0.045	0.182		0.004	0.001	0.003	0.003
318	0.014	0.006	0.018	0.012		0.065	0.029	0.046	0.180		0.004	0.001	0.003	0.003
319	0.014	0.006	0.018	0.012		0.067	0.030	0.047	0.182		0.004	0.001	0.003	0.003
320	0.015	0.006	0.018	0.012		0.068	0.031	0.047	0.180		0.004	0.001	0.003	0.003
321	0.015	0.006	0.019	0.011		0.069	0.032	0.048	0.178		0.004	0.001	0.003	0.003
322	0.015	0.006	0.019	0.011		0.071	0.033	0.049	0.179		0.005	0.001	0.003	0.003
323	0.015	0.006	0.019	0.011		0.072	0.034	0.050	0.181		0.005	0.001	0.003	0.003
324	0.016	0.006	0.019	0.011		0.073	0.034	0.050	0.181		0.005	0.001	0.003	0.003
325	0.016	0.006	0.020	0.011		0.074	0.035	0.051	0.180		0.005	0.001	0.003	0.003
326	0.016	0.006	0.020	0.011		0.075	0.036	0.052	0.179		0.005	0.001	0.003	0.003
327	0.016	0.006	0.020	0.011		0.076	0.037	0.052	0.179		0.005	0.001	0.003	0.003
328	0.016	0.006	0.021	0.011		0.077	0.037	0.053	0.179		0.005	0.001	0.003	0.003
329	0.017	0.006	0.021	0.011		0.078	0.038	0.054	0.179		0.005	0.001	0.003	0.004
330	0.017	0.006	0.021	0.011		0.079	0.038	0.055	0.180		0.005	0.001	0.004	0.003
331	0.017	0.007	0.021	0.011		0.080	0.039	0.055	0.179		0.005	0.001	0.004	0.003
332	0.017	0.007	0.022	0.011		0.081	0.040	0.056	0.181		0.005	0.001	0.004	0.004
333	0.017	0.007	0.022	0.011		0.082	0.040	0.057	0.181		0.005	0.001	0.004	0.004
334	0.017	0.007	0.022	0.011		0.082	0.040	0.057	0.179		0.005	0.001	0.004	0.004
335	0.017	0.007	0.022	0.011		0.083	0.041	0.058	0.179		0.005	0.001	0.004	0.004
336	0.017	0.007	0.022	0.010		0.083	0.041	0.058	0.179		0.005	0.001	0.004	0.004
337	0.017	0.007	0.023	0.010		0.084	0.041	0.059	0.180		0.005	0.001	0.004	0.004
338	0.017	0.007	0.023	0.010		0.084	0.041	0.059	0.179		0.005	0.001	0.004	0.004
339	0.017	0.007	0.023	0.010		0.083	0.041	0.059	0.180		0.005	0.001	0.004	0.004
340	0.017	0.006	0.023	0.010		0.083	0.041	0.059	0.180		0.005	0.001	0.004	0.004
341	0.017	0.006	0.023	0.010		0.082	0.041	0.059	0.180		0.005	0.001	0.004	0.004
342	0.017	0.006	0.023	0.010		0.082	0.040	0.059	0.180		0.005	0.001	0.004	0.004
343	0.017	0.006	0.022	0.010		0.081	0.040	0.058	0.179		0.005	0.001	0.004	0.004
344	0.017	0.006	0.022	0.010		0.079	0.039	0.058	0.179		0.005	0.001	0.004	0.004
345	0.016	0.006	0.022	0.010		0.078	0.038	0.057	0.179		0.005	0.001	0.004	0.004
346	0.016	0.006	0.022	0.010		0.077	0.037	0.056	0.179		0.005	0.001	0.004	0.004
347	0.016	0.006	0.021	0.010		0.075	0.036	0.056	0.181		0.005	0.001	0.004	0.004
348	0.015	0.005	0.021	0.010		0.074	0.035	0.055	0.179		0.005	0.001	0.004	0.004
349	0.015	0.005	0.021	0.010		0.072	0.035	0.054	0.178		0.005	0.001	0.004	0.004
350	0.015	0.005	0.021	0.010		0.071	0.034	0.054	0.292		0.005	0.001	0.004	0.004
351	0.015	0.005	0.021	0.010		0.070	0.033	0.056	0.264		0.004	0.001	0.003	0.004
352	0.014	0.005	0.021	0.010		0.069	0.033	0.054	0.280		0.004	0.001	0.003	0.004
353	0.014	0.005	0.021	0.010		0.069	0.032	0.054	0.276		0.004	0.001	0.003	0.004
354	0.014	0.005	0.021	0.009		0.068	0.032	0.055	0.261		0.004	0.001	0.003	0.004
355	0.014	0.005	0.021	0.010		0.068	0.032	0.054	0.283		0.004	0.001	0.003	0.004
356	0.014	0.005	0.021	0.010		0.067	0.032	0.056	0.264		0.004	0.001	0.003	0.004
357	0.014	0.005	0.021	0.009		0.067	0.032	0.055	0.269		0.004	0.001	0.003	0.004
358	0.014	0.005	0.021	0.010		0.067	0.032	0.055	0.288		0.004	0.001	0.004	0.004
359	0.014	0.005	0.021	0.010		0.068	0.032	0.057	0.267		0.004	0.001	0.004	0.004
360	0.014	0.005	0.021	0.009		0.068	0.032	0.058	0.265		0.004	0.001	0.004	0.004
361	0.014	0.005	0.022	0.009		0.068	0.032	0.057	0.282		0.004	0.001	0.004	0.004
362	0.014	0.005	0.022	0.009		0.068	0.032	0.058	0.272		0.004	0.001	0.004	0.004
363	0.014	0.005	0.022	0.009		0.069	0.032	0.059	0.275		0.004	0.001	0.004	0.004
364	0.014	0.005	0.023	0.010		0.069	0.032	0.058	0.310		0.004	0.001	0.004	0.004
365	0.014	0.005	0.023	0.010		0.069	0.033	0.057	0.310		0.004	0.001	0.004	0.004
366	0.014	0.005	0.023	0.010		0.070	0.033	0.059	0.317		0.004	0.001	0.004	0.004
367	0.014	0.004	0.023	0.009		0.070	0.033	0.063	0.271		0.004	0.001	0.004	0.004
368	0.014	0.004	0.024	0.010		0.071	0.033	0.063	0.287		0.004	0.001	0.004	0.004
369	0.015	0.004	0.024	0.010		0.071	0.033	0.062	0.302		0.005	0.001	0.004	0.004
370	0.015	0.004	0.024	0.010		0.071	0.034	0.065	0.282		0.005	0.001	0.004	0.004
371	0.015	0.004	0.025	0.010		0.072	0.034	0.064	0.310		0.005	0.001	0.004	0.004
372	0.015	0.004	0.025	0.010		0.072	0.034	0.065	0.320		0.005	0.001	0.004	0.004
373	0.015	0.004	0.026	0.010		0.073	0.034	0.065	0.329		0.005	0.001	0.004	0.004
374	0.015	0.004	0.026	0.010		0.073	0.034	0.069	0.296		0.005	0.001	0.004	0.004
375	0.015	0.004	0.027	0.010		0.073	0.034	0.067	0.329		0.005	0.001	0.004	0.004
376	0.015	0.004	0.027	0.010		0.074	0.034	0.068	0.333		0.005	0.001	0.004	0.004
377	0.015	0.004	0.027	0.010		0.074	0.035	0.069	0.335		0.005	0.001	0.005	0.004
378	0.015	0.004	0.028	0.010		0.075	0.035	0.070	0.360		0.005	0.001	0.005	0.004
379	0.015	0.004	0.028	0.010		0.076	0.035	0.072	0.328		0.005	0.001	0.005	0.004
380	0.015	0.004	0.029	0.010		0.076	0.036	0.073	0.334		0.005	0.001	0.005	0.004
381	0.015	0.004	0.029	0.010		0.076	0.036	0.073	0.349		0.005	0.001	0.005	0.004
382	0.016	0.004	0.029	0.010		0.076	0.036	0.074	0.339		0.005	0.001	0.005	0.005
383	0.016	0.004	0.029	0.010		0.077	0.036	0.074	0.346		0.005	0.001	0.005	0.005
384	0.016	0.004	0.030	0.010		0.077	0.036	0.075	0.351		0.005	0.001	0.005	0.005
385	0.016	0.004	0.030	0.010		0.077	0.036	0.075	0.353		0.005	0.001	0.005	0.005
386	0.016	0.004	0.030	0.010		0.077	0.036	0.075	0.362		0.005	0.001	0.005	0.005
387	0.016	0.004	0.030	0.010		0.077	0.036	0.076	0.354		0.005	0.001	0.005	0.005
388	0.016	0.004	0.030	0.010		0.077	0.036	0.076	0.362		0.005	0.001	0.005	0.005
389	0.016	0.004	0.030	0.010		0.077	0.036	0.076	0.354		0.005	0.001	0.005	0.005
390	0.016	0.004	0.031	0.010		0.077	0.036	0.076	0.371		0.005	0.001	0.005	0.005
391	0.016	0.004	0.031	0.010		0.077	0.036	0.078	0.338		0.005	0.001	0.005	0.005
392	0.016	0.004	0.031	0.010		0.078	0.036	0.078	0.353		0.005	0.001	0.005	0.005
393	0.016	0.004	0.031	0.010		0.078	0.036	0.078	0.350		0.005	0.001	0.005	0.005
394	0.016	0.004	0.031	0.010		0.078	0.036	0.078	0.364		0.005	0.001	0.005	0.005
395	0.016	0.004	0.031	0.010		0.078	0.037	0.079	0.343		0.005	0.001	0.005	0.005
396	0.016	0.004	0.031	0.010		0.078	0.037	0.079	0.358		0.005	0.001	0.005	0.005
397	0.016	0.004	0.031	0.010		0.079	0.037	0.079	0.359		0.005	0.001	0.005	0.005
398	0.016	0.004	0.032	0.010		0.079	0.037	0.079	0.367		0.005	0.001	0.005	0.005
399	0.016	0.004	0.032	0.010		0.080	0.038	0.080	0.366		0.005	0.001	0.005	0.005
400	0.016	0.004	0.032	0.010		0.080	0.038	0.081	0.356		0.005	0.001	0.005	0.005
401	0.016	0.004	0.032	0.010		0.081	0.038	0.082	0.346		0.005	0.001	0.005	0.005
402	0.016	0.004	0.032	0.010		0.082	0.038	0.082	0.353		0.005	0.001	0.005	0.005
403	0.017	0.004	0.033	0.010		0.082	0.039	0.083	0.367		0.005	0.001	0.005	0.005
404	0.017	0.004	0.033	0.010		0.083	0.039	0.084	0.349		0.005	0.001	0.006	0.005
405	0.017	0.005	0.034	0.010		0.084	0.040	0.084	0.374		0.005	0.001	0.006	0.005
406	0.017	0.005	0.034	0.010		0.085	0.040	0.086	0.367		0.005	0.001	0.006	0.005
407	0.017	0.005	0.034	0.010		0.086	0.041	0.086	0.382		0.005	0.001	0.006	0.005
408	0.017	0.005	0.035	0.010		0.087	0.041	0.088	0.365		0.005	0.001	0.006	0.005
409	0.018	0.005	0.035	0.010		0.088	0.042	0.088	0.387		0.006	0.001	0.006	0.005
410	0.018	0.005	0.036	0.010		0.089	0.042	0.089	0.388		0.006	0.001	0.006	0.005
411	0.018	0.005	0.036	0.010		0.089	0.042	0.090	0.394		0.006	0.001	0.006	0.005
412	0.018	0.005	0.036	0.010		0.090	0.043	0.091	0.383		0.006	0.001	0.006	0.005
413	0.018	0.005	0.037	0.010		0.091	0.043	0.092	0.394		0.006	0.001	0.006	0.005
414	0.018	0.005	0.037	0.010		0.091	0.043	0.093	0.385		0.006	0.001	0.006	0.005
415	0.019	0.005	0.037	0.010		0.092	0.044	0.092	0.398		0.006	0.001	0.006	0.006
416	0.019	0.005	0.037	0.010		0.092	0.044	0.094	0.386		0.006	0.001	0.006	0.006
417	0.019	0.005	0.037	0.010		0.093	0.044	0.093	0.408		0.006	0.001	0.006	0.006
418	0.019	0.005	0.038	0.010		0.093	0.044	0.093	0.405		0.006	0.001	0.006	0.006
419	0.019	0.005	0.038	0.010		0.093	0.044	0.094	0.393		0.006	0.001	0.006	0.006
420	0.019	0.005	0.038	0.010		0.093	0.044	0.094	0.394		0.006	0.001	0.006	0.006
421	0.019	0.005	0.038	0.010		0.094	0.045	0.094	0.393		0.006	0.001	0.006	0.006
422	0.019	0.005	0.038	0.010		0.094	0.045	0.094	0.397		0.006	0.001	0.006	0.006
423	0.019	0.005	0.038	0.010		0.094	0.045	0.095	0.396		0.006	0.001	0.006	0.006
424	0.019	0.005	0.038	0.010		0.094	0.045	0.095	0.397		0.006	0.001	0.006	0.006
425	0.019	0.005	0.038	0.010		0.095	0.045	0.095	0.400		0.006	0.001	0.006	0.006
426	0.019	0.006	0.038	0.010		0.095	0.046	0.096	0.394		0.006	0.001	0.006	0.006
427	0.019	0.006	0.039	0.010		0.096	0.046	0.096	0.399		0.006	0.002	0.006	0.006
428	0.019	0.006	0.039	0.010		0.096	0.046	0.097	0.401		0.006	0.002	0.007	0.006
429	0.020	0.006	0.039	0.010		0.097	0.047	0.097	0.402		0.006	0.002	0.007	0.006
430	0.020	0.006	0.039	0.010		0.098	0.047	0.097	0.404		0.006	0.002	0.007	0.006
431	0.020	0.006	0.040	0.010		0.098	0.047	0.098	0.411		0.006	0.002	0.007	0.006
432	0.020	0.006	0.040	0.010		0.099	0.048	0.099	0.411		0.006	0.002	0.007	0.006
433	0.020	0.006	0.040	0.010		0.100	0.048	0.099	0.416		0.006	0.002	0.007	0.006
434	0.020	0.006	0.040	0.010		0.100	0.048	0.100	0.414		0.006	0.002	0.007	0.006
435	0.020	0.006	0.041	0.010		0.100	0.049	0.100	0.417		0.006	0.002	0.007	0.006
436	0.020	0.006	0.041	0.010		0.101	0.049	0.100	0.420		0.006	0.002	0.007	0.006
437	0.020	0.006	0.041	0.010		0.101	0.049	0.100	0.417		0.006	0.002	0.007	0.006
438	0.020	0.006	0.041	0.010		0.101	0.049	0.100	0.418		0.006	0.002	0.007	0.006
439	0.020	0.006	0.040	0.010		0.101	0.049	0.100	0.411		0.006	0.002	0.007	0.006
440	0.020	0.006	0.040	0.010		0.100	0.049	0.099	0.416		0.006	0.002	0.007	0.006
441	0.020	0.006	0.040	0.010		0.100	0.049	0.098	0.410		0.006	0.002	0.007	0.006
442	0.020	0.006	0.040	0.009		0.099	0.048	0.097	0.404		0.006	0.002	0.007	0.006
443	0.020	0.006	0.039	0.009		0.099	0.048	0.096	0.402		0.006	0.002	0.007	0.005
444	0.020	0.006	0.038	0.009		0.098	0.048	0.095	0.394		0.006	0.002	0.006	0.005
445	0.020	0.006	0.038	0.009		0.097	0.047	0.093	0.382		0.006	0.001	0.006	0.005
446	0.019	0.006	0.037	0.009		0.096	0.047	0.091	0.383		0.006	0.001	0.006	0.005
447	0.019	0.006	0.037	0.009		0.095	0.046	0.090	0.368		0.006	0.001	0.006	0.005
448	0.019	0.006	0.036	0.009		0.094	0.046	0.088	0.364		0.006	0.001	0.006	0.005
449	0.019	0.006	0.035	0.009		0.094	0.046	0.087	0.352		0.006	0.001	0.006	0.005
450	0.019	0.006	0.035	0.008		0.093	0.045	0.086	0.351		0.006	0.001	0.006	0.005
451	0.019	0.006	0.034	0.008		0.092	0.045	0.084	0.349		0.006	0.001	0.006	0.005
452	0.018	0.006	0.034	0.008		0.092	0.045	0.083	0.340		0.006	0.001	0.006	0.005
453	0.018	0.006	0.033	0.008		0.091	0.045	0.083	0.326		0.006	0.001	0.006	0.005
454	0.018	0.006	0.033	0.008		0.091	0.044	0.081	0.329		0.006	0.001	0.006	0.004
455	0.018	0.006	0.033	0.008		0.090	0.044	0.081	0.325		0.006	0.001	0.006	0.004
456	0.018	0.006	0.033	0.008		0.090	0.044	0.080	0.324		0.006	0.001	0.005	0.004
457	0.018	0.006	0.032	0.008		0.090	0.044	0.080	0.326		0.006	0.001	0.005	0.004
458	0.018	0.006	0.032	0.008		0.089	0.044	0.080	0.320		0.006	0.001	0.005	0.004
459	0.018	0.006	0.032	0.008		0.089	0.044	0.079	0.316		0.006	0.001	0.005	0.004
460	0.018	0.006	0.032	0.008		0.089	0.044	0.079	0.318		0.005	0.001	0.005	0.004
461	0.018	0.006	0.032	0.008		0.088	0.044	0.079	0.319		0.005	0.001	0.005	0.004
462	0.018	0.006	0.032	0.008		0.088	0.044	0.079	0.313		0.005	0.001	0.005	0.004
463	0.018	0.006	0.032	0.008		0.088	0.043	0.078	0.313		0.005	0.001	0.005	0.004
464	0.018	0.006	0.032	0.008		0.087	0.043	0.078	0.316		0.005	0.001	0.005	0.004
465	0.017	0.006	0.032	0.008		0.087	0.043	0.078	0.307		0.005	0.001	0.005	0.004
466	0.017	0.006	0.031	0.008		0.086	0.043	0.077	0.312		0.005	0.001	0.005	0.004
467	0.017	0.006	0.031	0.008		0.085	0.042	0.077	0.308		0.005	0.001	0.005	0.004
468	0.017	0.006	0.031	0.008		0.084	0.042	0.076	0.305		0.005	0.001	0.005	0.004
469	0.017	0.005	0.031	0.008		0.084	0.042	0.076	0.304		0.005	0.001	0.005	0.004
470	0.017	0.005	0.031	0.008		0.083	0.041	0.075	0.303		0.005	0.001	0.005	0.004
471	0.017	0.005	0.030	0.008		0.082	0.041	0.074	0.299		0.005	0.001	0.005	0.004
472	0.016	0.005	0.030	0.007		0.081	0.040	0.074	0.298		0.005	0.001	0.005	0.004
473	0.016	0.005	0.030	0.007		0.080	0.040	0.073	0.294		0.005	0.001	0.005	0.004
474	0.016	0.005	0.030	0.007		0.079	0.039	0.073	0.288		0.005	0.001	0.005	0.004
475	0.016	0.005	0.029	0.007		0.078	0.039	0.072	0.290		0.005	0.001	0.005	0.004
476	0.016	0.005	0.029	0.007		0.077	0.038	0.071	0.289		0.005	0.001	0.005	0.004
477	0.015	0.005	0.029	0.007		0.076	0.038	0.071	0.283		0.005	0.001	0.005	0.004
478	0.015	0.005	0.029	0.007		0.075	0.037	0.070	0.279		0.005	0.001	0.005	0.004
479	0.015	0.005	0.028	0.007		0.075	0.037	0.070	0.275		0.005	0.001	0.005	0.004
480	0.015	0.005	0.028	0.007		0.074	0.037	0.069	0.275		0.005	0.001	0.005	0.004
481	0.015	0.005	0.028	0.007		0.074	0.037	0.069	0.272		0.005	0.001	0.005	0.004
482	0.015	0.005	0.028	0.007		0.073	0.036	0.068	0.267		0.005	0.001	0.005	0.004
483	0.015	0.005	0.028	0.007		0.073	0.036	0.068	0.264		0.004	0.001	0.005	0.004
484	0.015	0.005	0.028	0.007		0.072	0.036	0.068	0.265		0.004	0.001	0.005	0.004
485	0.014	0.005	0.027	0.007		0.072	0.036	0.067	0.262		0.004	0.001	0.005	0.004
486	0.014	0.005	0.027	0.007		0.072	0.036	0.067	0.261		0.004	0.001	0.005	0.004
487	0.014	0.005	0.027	0.007		0.071	0.036	0.066	0.261		0.004	0.001	0.005	0.004
488	0.014	0.005	0.027	0.007		0.071	0.036	0.066	0.258		0.004	0.001	0.005	0.004
489	0.014	0.005	0.027	0.007		0.071	0.035	0.066	0.255		0.004	0.001	0.005	0.004
490	0.014	0.005	0.027	0.006		0.071	0.035	0.066	0.254		0.004	0.001	0.004	0.004
491	0.014	0.005	0.026	0.006		0.070	0.035	0.065	0.254		0.004	0.001	0.004	0.004
492	0.014	0.005	0.026	0.006		0.070	0.035	0.064	0.254		0.004	0.001	0.004	0.004
493	0.014	0.005	0.026	0.006		0.069	0.035	0.064	0.243		0.004	0.001	0.004	0.003
494	0.014	0.004	0.026	0.006		0.069	0.035	0.063	0.244		0.004	0.001	0.004	0.003
495	0.014	0.004	0.025	0.006		0.068	0.034	0.063	0.244		0.004	0.001	0.004	0.003
496	0.014	0.004	0.025	0.006		0.068	0.034	0.062	0.239		0.004	0.001	0.004	0.003
497	0.013	0.004	0.025	0.006		0.067	0.034	0.061	0.237		0.004	0.001	0.004	0.003
498	0.013	0.004	0.024	0.006		0.066	0.034	0.061	0.232		0.004	0.001	0.004	0.003
499	0.013	0.004	0.024	0.006		0.066	0.033	0.060	0.231		0.004	0.001	0.004	0.003
500	0.013	0.004	0.024	0.006		0.065	0.033	0.059	0.228		0.004	0.001	0.004	0.003
501	0.013	0.004	0.023	0.006		0.064	0.032	0.058	0.224		0.004	0.001	0.004	0.003
502	0.013	0.004	0.023	0.006		0.063	0.032	0.057	0.219		0.004	0.001	0.004	0.003
503	0.012	0.004	0.023	0.006		0.062	0.031	0.056	0.217		0.004	0.001	0.004	0.003
504	0.012	0.004	0.022	0.006		0.061	0.031	0.055	0.216		0.004	0.001	0.004	0.003
505	0.012	0.004	0.022	0.005		0.060	0.030	0.054	0.215		0.004	0.001	0.004	0.003
506	0.012	0.004	0.021	0.005		0.059	0.030	0.054	0.203		0.004	0.001	0.004	0.003
507	0.012	0.004	0.021	0.005		0.058	0.030	0.053	0.201		0.004	0.001	0.004	0.003
508	0.011	0.003	0.021	0.005		0.057	0.029	0.051	0.202		0.004	0.001	0.003	0.003
509	0.011	0.003	0.020	0.005		0.056	0.029	0.051	0.195		0.003	0.001	0.003	0.003
510	0.011	0.003	0.020	0.005		0.056	0.028	0.050	0.195		0.003	0.001	0.003	0.003
511	0.011	0.003	0.020	0.005		0.055	0.028	0.049	0.192		0.003	0.001	0.003	0.003
512	0.011	0.003	0.019	0.005		0.054	0.027	0.048	0.185		0.003	0.001	0.003	0.003
513	0.011	0.003	0.019	0.005		0.053	0.027	0.047	0.191		0.003	0.001	0.003	0.003
514	0.010	0.003	0.019	0.005		0.052	0.027	0.046	0.189		0.003	0.001	0.003	0.002
515	0.010	0.003	0.018	0.005		0.052	0.026	0.046	0.177		0.003	0.001	0.003	0.002
516	0.010	0.003	0.018	0.005		0.051	0.026	0.045	0.173		0.003	0.001	0.003	0.002
517	0.010	0.003	0.018	0.005		0.050	0.026	0.044	0.177		0.003	0.001	0.003	0.002
518	0.010	0.003	0.017	0.005		0.050	0.025	0.044	0.170		0.003	0.001	0.003	0.002
519	0.010	0.003	0.017	0.005		0.049	0.025	0.043	0.172		0.003	0.001	0.003	0.002
520	0.010	0.003	0.017	0.005		0.048	0.025	0.042	0.170		0.003	0.001	0.003	0.002
521	0.009	0.003	0.017	0.005		0.048	0.025	0.042	0.162		0.003	0.001	0.003	0.002
522	0.009	0.003	0.017	0.005		0.047	0.024	0.041	0.167		0.003	0.001	0.003	0.002
523	0.009	0.003	0.016	0.005		0.047	0.024	0.041	0.168		0.003	0.001	0.003	0.002
524	0.009	0.003	0.016	0.005		0.046	0.024	0.040	0.168		0.003	0.001	0.003	0.002
525	0.009	0.003	0.016	0.005		0.046	0.024	0.040	0.167		0.003	0.001	0.003	0.002
526	0.009	0.003	0.016	0.005		0.045	0.023	0.039	0.167		0.003	0.001	0.003	0.002
527	0.009	0.003	0.016	0.005		0.045	0.023	0.039	0.160		0.003	0.001	0.003	0.002
528	0.009	0.003	0.015	0.005		0.044	0.023	0.039	0.158		0.003	0.001	0.003	0.002
529	0.009	0.003	0.015	0.005		0.044	0.023	0.038	0.162		0.003	0.001	0.003	0.002
530	0.009	0.002	0.015	0.005		0.044	0.023	0.038	0.159		0.003	0.001	0.003	0.002
531	0.008	0.002	0.015	0.005		0.043	0.022	0.038	0.152		0.003	0.001	0.003	0.002
532	0.008	0.002	0.015	0.005		0.043	0.022	0.037	0.154		0.003	0.001	0.002	0.002
533	0.008	0.002	0.015	0.005		0.042	0.022	0.037	0.155		0.003	0.001	0.002	0.002
534	0.008	0.002	0.015	0.005		0.042	0.022	0.037	0.154		0.003	0.001	0.002	0.002
535	0.008	0.002	0.015	0.005		0.041	0.021	0.036	0.152		0.003	0.001	0.002	0.002
536	0.008	0.002	0.014	0.005		0.041	0.021	0.036	0.154		0.002	0.001	0.002	0.002
537	0.008	0.002	0.014	0.005		0.040	0.021	0.036	0.150		0.002	0.001	0.002	0.002
538	0.008	0.002	0.014	0.005		0.040	0.021	0.036	0.150		0.002	0.001	0.002	0.002
539	0.008	0.002	0.014	0.005		0.039	0.020	0.035	0.148		0.002	0.001	0.002	0.002
540	0.008	0.002	0.014	0.005		0.039	0.020	0.035	0.150		0.002	0.001	0.002	0.002
541	0.008	0.002	0.014	0.005		0.038	0.020	0.035	0.148		0.002	0.001	0.002	0.002
542	0.007	0.002	0.014	0.005		0.038	0.020	0.035	0.153		0.002	0.001	0.002	0.002
543	0.007	0.002	0.014	0.005		0.037	0.019	0.034	0.150		0.002	0.001	0.002	0.002
544	0.007	0.002	0.014	0.005		0.037	0.019	0.034	0.145		0.002	0.001	0.002	0.002
545	0.007	0.002	0.014	0.005		0.036	0.019	0.034	0.147		0.002	0.001	0.002	0.002
546	0.007	0.002	0.013	0.005		0.036	0.018	0.034	0.145		0.002	0.001	0.002	0.002
547	0.007	0.002	0.013	0.005		0.035	0.018	0.033	0.146		0.002	0.001	0.002	0.002
548	0.007	0.002	0.013	0.005		0.034	0.018	0.033	0.143		0.002	0.001	0.002	0.002
549	0.007	0.002	0.013	0.005		0.034	0.017	0.033	0.146		0.002	0.001	0.002	0.002
550	0.007	0.002	0.013	0.005		0.033	0.017	0.033	0.143		0.002	0.001	0.002	0.002
551	0.006	0.002	0.013	0.005		0.032	0.017	0.032	0.147		0.002	0.001	0.002	0.002
552	0.006	0.002	0.013	0.005		0.032	0.016	0.032	0.142		0.002	0.001	0.002	0.002
553	0.006	0.002	0.013	0.005		0.031	0.016	0.032	0.142		0.002	0.000	0.002	0.002
554	0.006	0.002	0.013	0.005		0.030	0.015	0.031	0.146		0.002	0.000	0.002	0.002
555	0.006	0.002	0.013	0.005		0.030	0.015	0.031	0.143		0.002	0.000	0.002	0.002
556	0.006	0.002	0.012	0.005		0.029	0.015	0.031	0.141		0.002	0.000	0.002	0.002
557	0.006	0.002	0.012	0.005		0.028	0.014	0.031	0.142		0.002	0.000	0.002	0.002
558	0.005	0.002	0.012	0.005		0.028	0.014	0.030	0.141		0.002	0.000	0.002	0.002
559	0.005	0.001	0.012	0.005		0.027	0.014	0.030	0.136		0.002	0.000	0.002	0.002
560	0.005	0.001	0.012	0.005		0.026	0.013	0.030	0.142		0.002	0.000	0.002	0.002
561	0.005	0.001	0.012	0.005		0.026	0.013	0.030	0.136		0.002	0.000	0.002	0.002
562	0.005	0.001	0.012	0.005		0.025	0.013	0.030	0.144		0.002	0.000	0.002	0.002
563	0.005	0.001	0.012	0.005		0.025	0.013	0.029	0.142		0.002	0.000	0.002	0.002
564	0.005	0.001	0.012	0.005		0.025	0.012	0.030	0.132		0.002	0.000	0.002	0.002
565	0.005	0.001	0.012	0.005		0.024	0.012	0.029	0.139		0.001	0.000	0.002	0.002
566	0.005	0.001	0.012	0.005		0.024	0.012	0.029	0.141		0.001	0.000	0.002	0.002
567	0.005	0.001	0.012	0.005		0.023	0.012	0.029	0.142		0.001	0.000	0.002	0.002
568	0.005	0.001	0.012	0.005		0.023	0.012	0.029	0.132		0.001	0.000	0.002	0.002
569	0.005	0.001	0.012	0.005		0.023	0.011	0.028	0.140		0.001	0.000	0.002	0.002
570	0.004	0.001	0.012	0.005		0.023	0.011	0.028	0.139		0.001	0.000	0.002	0.002
571	0.004	0.001	0.011	0.005		0.023	0.011	0.028	0.134		0.001	0.000	0.002	0.002
572	0.004	0.001	0.011	0.005		0.022	0.011	0.027	0.127		0.001	0.000	0.002	0.002
573	0.004	0.001	0.011	0.005		0.022	0.011	0.027	0.121		0.001	0.000	0.002	0.002
574	0.004	0.001	0.011	0.005		0.022	0.011	0.027	0.116		0.001	0.000	0.002	0.001
575	0.004	0.001	0.010	0.004		0.022	0.011	0.025	0.117		0.001	0.000	0.002	0.001
576	0.004	0.001	0.010	0.004		0.022	0.011	0.025	0.107		0.001	0.000	0.002	0.001
577	0.004	0.001	0.010	0.004		0.022	0.011	0.025	0.099		0.001	0.000	0.002	0.001
578	0.004	0.001	0.009	0.004		0.022	0.011	0.024	0.100		0.001	0.000	0.002	0.001
579	0.004	0.001	0.009	0.004		0.022	0.011	0.023	0.095		0.001	0.000	0.001	0.001
580	0.004	0.001	0.009	0.003		0.022	0.011	0.023	0.088		0.001	0.000	0.001	0.001
581	0.004	0.001	0.009	0.003		0.022	0.011	0.022	0.093		0.001	0.000	0.001	0.001
582	0.004	0.001	0.008	0.003		0.022	0.011	0.022	0.078		0.001	0.000	0.001	0.001
583	0.004	0.001	0.008	0.003		0.022	0.011	0.022	0.076		0.001	0.000	0.001	0.001
584	0.004	0.001	0.008	0.003		0.022	0.011	0.021	0.076		0.001	0.000	0.001	0.001
585	0.004	0.001	0.008	0.003		0.022	0.011	0.021	0.077		0.001	0.000	0.001	0.001
586	0.004	0.001	0.008	0.003		0.022	0.011	0.021	0.069		0.001	0.000	0.001	0.001
587	0.004	0.001	0.008	0.002		0.022	0.011	0.021	0.067		0.001	0.000	0.001	0.001
588	0.004	0.001	0.007	0.002		0.022	0.011	0.021	0.070		0.001	0.000	0.001	0.001
589	0.004	0.001	0.007	0.002		0.022	0.011	0.020	0.075		0.001	0.000	0.001	0.001
590	0.004	0.001	0.007	0.002		0.022	0.011	0.020	0.066		0.001	0.000	0.001	0.001
591	0.004	0.001	0.007	0.002		0.022	0.011	0.021	0.062		0.001	0.000	0.001	0.001
592	0.004	0.001	0.007	0.002		0.022	0.011	0.020	0.062		0.001	0.000	0.001	0.001
593	0.004	0.001	0.007	0.002		0.021	0.011	0.020	0.065		0.001	0.000	0.001	0.001
594	0.004	0.001	0.007	0.002		0.021	0.010	0.020	0.065		0.001	0.000	0.001	0.001
595	0.004	0.001	0.007	0.002		0.021	0.010	0.020	0.066		0.001	0.000	0.001	0.001
596	0.004	0.001	0.007	0.002		0.021	0.010	0.020	0.064		0.001	0.000	0.001	0.001
597	0.004	0.001	0.007	0.002		0.020	0.010	0.019	0.068		0.001	0.000	0.001	0.001
598	0.004	0.001	0.007	0.002		0.020	0.010	0.020	0.061		0.001	0.000	0.001	0.001
599	0.004	0.001	0.007	0.002		0.020	0.010	0.019	0.065		0.001	0.000	0.001	0.001
600	0.004	0.001	0.007	0.002		0.020	0.010	0.019	0.063		0.001	0.000	0.001	0.001
601	0.004	0.001	0.007	0.002		0.020	0.010	0.019	0.063		0.001	0.000	0.001	0.001
602	0.004	0.001	0.007	0.002		0.020	0.010	0.019	0.064		0.001	0.000	0.001	0.001
603	0.004	0.001	0.007	0.002		0.020	0.010	0.019	0.066		0.001	0.000	0.001	0.001
604	0.004	0.001	0.007	0.002		0.020	0.010	0.019	0.069		0.001	0.000	0.001	0.001
605	0.004	0.001	0.007	0.002		0.020	0.010	0.019	0.066		0.001	0.000	0.001	0.001
606	0.004	0.001	0.007	0.002		0.021	0.010	0.019	0.068		0.001	0.000	0.001	0.001
607	0.004	0.001	0.007	0.002		0.021	0.010	0.020	0.063		0.001	0.000	0.001	0.001
608	0.004	0.001	0.007	0.002		0.021	0.011	0.019	0.072		0.001	0.000	0.001	0.001
609	0.004	0.001	0.007	0.002		0.022	0.011	0.020	0.068		0.001	0.000	0.001	0.001
610	0.004	0.001	0.007	0.002		0.022	0.011	0.020	0.072		0.001	0.000	0.001	0.001
611	0.004	0.001	0.007	0.002		0.023	0.011	0.020	0.073		0.001	0.000	0.001	0.001
612	0.004	0.001	0.008	0.002		0.023	0.012	0.021	0.070		0.001	0.000	0.001	0.001
613	0.005	0.001	0.008	0.002		0.023	0.012	0.021	0.075		0.001	0.000	0.001	0.001
614	0.005	0.001	0.008	0.002		0.024	0.012	0.021	0.076		0.001	0.000	0.001	0.001
615	0.005	0.001	0.008	0.002		0.024	0.012	0.021	0.076		0.002	0.000	0.001	0.001
616	0.005	0.001	0.008	0.002		0.025	0.013	0.022	0.074		0.002	0.000	0.001	0.001
617	0.005	0.001	0.008	0.002		0.025	0.013	0.022	0.078		0.002	0.000	0.001	0.001
618	0.005	0.001	0.008	0.002		0.025	0.013	0.022	0.081		0.002	0.000	0.001	0.001
619	0.005	0.001	0.008	0.002		0.026	0.013	0.022	0.077		0.002	0.000	0.001	0.001
620	0.005	0.001	0.008	0.002		0.026	0.013	0.022	0.082		0.002	0.000	0.001	0.001
621	0.005	0.001	0.008	0.002		0.026	0.014	0.022	0.084		0.002	0.001	0.001	0.001
622	0.005	0.001	0.008	0.002		0.027	0.014	0.023	0.074		0.002	0.001	0.001	0.001
623	0.005	0.001	0.008	0.002		0.027	0.014	0.022	0.085		0.002	0.001	0.001	0.001
624	0.005	0.001	0.008	0.002		0.027	0.014	0.022	0.081		0.002	0.001	0.001	0.001
625	0.005	0.001	0.008	0.002		0.027	0.014	0.022	0.085		0.002	0.001	0.001	0.001
626	0.005	0.001	0.008	0.002		0.027	0.014	0.023	0.080		0.002	0.001	0.001	0.001
627	0.005	0.001	0.008	0.002		0.027	0.014	0.023	0.081		0.002	0.001	0.001	0.001
628	0.005	0.001	0.008	0.002		0.028	0.014	0.023	0.083		0.002	0.001	0.001	0.001
629	0.005	0.001	0.008	0.002		0.028	0.014	0.023	0.084		0.002	0.001	0.001	0.001
630	0.005	0.001	0.008	0.002		0.028	0.014	0.023	0.086		0.002	0.001	0.001	0.001
631	0.005	0.001	0.008	0.002		0.028	0.014	0.023	0.081		0.002	0.001	0.001	0.001
632	0.005	0.001	0.008	0.002		0.028	0.015	0.023	0.084		0.002	0.001	0.001	0.001
633	0.005	0.001	0.008	0.002		0.029	0.015	0.023	0.084		0.002	0.001	0.001	0.001
634	0.005	0.001	0.008	0.002		0.029	0.015	0.023	0.085		0.002	0.001	0.001	0.001
635	0.006	0.001	0.008	0.002		0.029	0.015	0.023	0.084		0.002	0.001	0.001	0.001
636	0.006	0.001	0.008	0.002		0.029	0.015	0.023	0.081		0.002	0.001	0.001	0.001
637	0.005	0.001	0.008	0.002		0.029	0.015	0.022	0.083		0.002	0.001	0.001	0.001
638	0.005	0.001	0.008	0.002		0.029	0.015	0.022	0.086		0.002	0.001	0.001	0.001
639	0.005	0.001	0.008	0.002		0.028	0.014	0.023	0.080		0.002	0.001	0.001	0.001
640	0.005	0.001	0.008	0.002		0.028	0.014	0.022	0.084		0.002	0.001	0.001	0.001
641	0.005	0.001	0.008	0.002		0.028	0.014	0.022	0.085		0.002	0.001	0.001	0.001
642	0.005	0.001	0.008	0.002		0.028	0.014	0.022	0.088		0.002	0.001	0.001	0.001
643	0.005	0.001	0.008	0.002		0.028	0.014	0.022	0.083		0.002	0.001	0.001	0.001
644	0.005	0.001	0.008	0.002		0.028	0.014	0.022	0.082		0.002	0.001	0.001	0.001
645	0.005	0.001	0.008	0.002		0.028	0.014	0.022	0.083		0.002	0.001	0.001	0.001
646	0.005	0.001	0.008	0.002		0.028	0.014	0.023	0.081		0.002	0.001	0.001	0.001
647	0.005	0.001	0.008	0.002		0.028	0.014	0.022	0.086		0.002	0.001	0.001	0.001
648	0.005	0.001	0.008	0.002		0.028	0.014	0.023	0.079		0.002	0.001	0.001	0.001
649	0.006	0.001	0.009	0.002		0.029	0.014	0.023	0.083		0.002	0.001	0.001	0.001
650	0.006	0.001	0.009	0.002		0.029	0.014	0.023	0.083		0.002	0.001	0.001	0.001
651	0.006	0.001	0.009	0.002		0.029	0.015	0.023	0.085		0.002	0.001	0.002	0.001
652	0.006	0.001	0.009	0.002		0.030	0.015	0.023	0.087		0.002	0.001	0.002	0.001
653	0.006	0.001	0.009	0.002		0.031	0.016	0.024	0.085		0.002	0.001	0.002	0.001
654	0.006	0.001	0.009	0.002		0.032	0.016	0.024	0.089		0.002	0.001	0.002	0.001
655	0.006	0.001	0.010	0.002		0.034	0.017	0.025	0.089		0.002	0.001	0.002	0.001
656	0.007	0.001	0.010	0.002		0.035	0.018	0.026	0.094		0.002	0.001	0.002	0.002
657	0.007	0.001	0.010	0.002		0.037	0.019	0.027	0.101		0.002	0.001	0.002	0.002
658	0.007	0.001	0.011	0.002		0.039	0.020	0.028	0.108		0.002	0.001	0.002	0.002
659	0.008	0.002	0.011	0.002		0.041	0.021	0.029	0.105		0.003	0.001	0.002	0.002
660	0.008	0.002	0.012	0.002		0.044	0.023	0.031	0.113		0.003	0.001	0.002	0.002
661	0.009	0.002	0.012	0.002		0.047	0.024	0.033	0.115		0.003	0.001	0.002	0.002
662	0.009	0.002	0.013	0.003		0.050	0.026	0.034	0.133		0.003	0.001	0.002	0.002
663	0.010	0.002	0.014	0.003		0.052	0.027	0.036	0.143		0.003	0.001	0.002	0.002
664	0.011	0.002	0.015	0.003		0.055	0.029	0.038	0.144		0.003	0.001	0.003	0.002
665	0.011	0.002	0.016	0.003		0.058	0.030	0.040	0.149		0.004	0.001	0.003	0.002
666	0.012	0.002	0.016	0.003		0.061	0.032	0.042	0.153		0.004	0.001	0.003	0.002
667	0.012	0.002	0.017	0.003		0.063	0.033	0.044	0.165		0.004	0.001	0.003	0.002
668	0.012	0.003	0.018	0.003		0.066	0.034	0.045	0.170		0.004	0.001	0.003	0.003
669	0.013	0.003	0.018	0.003		0.068	0.035	0.047	0.174		0.004	0.001	0.003	0.003
670	0.013	0.003	0.019	0.003		0.069	0.036	0.048	0.183		0.004	0.001	0.003	0.003
671	0.013	0.003	0.020	0.003		0.071	0.037	0.049	0.189		0.004	0.001	0.003	0.003
672	0.014	0.003	0.020	0.004		0.072	0.037	0.050	0.191		0.004	0.001	0.003	0.003
673	0.014	0.003	0.020	0.004		0.072	0.038	0.051	0.198		0.004	0.001	0.003	0.003
674	0.014	0.003	0.020	0.004		0.072	0.038	0.051	0.199		0.004	0.001	0.004	0.003
675	0.014	0.003	0.021	0.004		0.072	0.038	0.052	0.199		0.004	0.001	0.004	0.003
676	0.014	0.003	0.021	0.004		0.071	0.037	0.052	0.202		0.004	0.001	0.004	0.003
677	0.013	0.003	0.021	0.004		0.070	0.037	0.052	0.204		0.004	0.001	0.004	0.003
678	0.013	0.003	0.021	0.004		0.069	0.036	0.051	0.204		0.004	0.001	0.004	0.003
679	0.013	0.003	0.020	0.004		0.067	0.035	0.051	0.197		0.004	0.001	0.003	0.003
680	0.012	0.003	0.020	0.004		0.065	0.034	0.050	0.194		0.004	0.001	0.003	0.003
681	0.012	0.003	0.019	0.003		0.062	0.032	0.048	0.201		0.004	0.001	0.003	0.003
682	0.011	0.002	0.019	0.003		0.059	0.031	0.047	0.187		0.004	0.001	0.003	0.003
683	0.011	0.002	0.018	0.003		0.056	0.029	0.045	0.172		0.003	0.001	0.003	0.003
684	0.010	0.002	0.017	0.003		0.053	0.028	0.042	0.170		0.003	0.001	0.003	0.002
685	0.009	0.002	0.016	0.003		0.049	0.026	0.040	0.156		0.003	0.001	0.003	0.002
686	0.009	0.002	0.015	0.003		0.046	0.024	0.037	0.145		0.003	0.001	0.003	0.002
687	0.008	0.002	0.014	0.003		0.042	0.022	0.034	0.133		0.003	0.001	0.002	0.002
688	0.007	0.001	0.012	0.002		0.038	0.020	0.031	0.132		0.002	0.001	0.002	0.002
689	0.007	0.001	0.011	0.002		0.035	0.018	0.028	0.123		0.002	0.001	0.002	0.002
690	0.006	0.001	0.010	0.002		0.031	0.016	0.026	0.098		0.002	0.001	0.002	0.002
691	0.005	0.001	0.009	0.002		0.028	0.015	0.024	0.090		0.002	0.001	0.002	0.001
692	0.005	0.001	0.008	0.002		0.025	0.013	0.021	0.084		0.002	0.001	0.001	0.001
693	0.004	0.001	0.007	0.002		0.022	0.011	0.019	0.078		0.001	0.000	0.001	0.001
694	0.004	0.001	0.007	0.002		0.019	0.010	0.017	0.074		0.001	0.000	0.001	0.001
695	0.003	0.001	0.006	0.002		0.017	0.009	0.015	0.063		0.001	0.000	0.001	0.001
696	0.003	0.001	0.005	0.002		0.015	0.008	0.014	0.052		0.001	0.000	0.001	0.001
697	0.002	0.000	0.005	0.001		0.013	0.007	0.012	0.044		0.001	0.000	0.001	0.001
698	0.002	0.000	0.004	0.001		0.011	0.006	0.011	0.045		0.001	0.000	0.001	0.001
699	0.002	0.000	0.004	0.001		0.010	0.005	0.010	0.043		0.001	0.000	0.001	0.001
700	0.002	0.000	0.003	0.001		0.009	0.004	0.009	0.036		0.001	0.000	0.001	0.001
701	0.002	0.000	0.003	0.001		0.008	0.004	0.008	0.031		0.001	0.000	0.001	0.001
702	0.001	0.000	0.003	0.001		0.007	0.003	0.007	0.034		0.000	0.000	0.000	0.001
703	0.001	0.000	0.003	0.001		0.006	0.003	0.006	0.034		0.000	0.000	0.000	0.001
704	0.001	0.000	0.002	0.001		0.006	0.003	0.007	0.021		0.000	0.000	0.000	0.001
705	0.001	0.000	0.002	0.001		0.005	0.002	0.006	0.021		0.000	0.000	0.000	0.001
706	0.001	0.000	0.002	0.001		0.005	0.002	0.006	0.020		0.000	0.000	0.000	0.001
707	0.001	0.000	0.002	0.001		0.004	0.002	0.005	0.018		0.000	0.000	0.000	0.001
708	0.001	0.000	0.002	0.001		0.004	0.002	0.005	0.024		0.000	0.000	0.000	0.001
709	0.001	0.000	0.002	0.001		0.004	0.002	0.005	0.020		0.000	0.000	0.000	0.000
710	0.001	0.000	0.001	0.001		0.003	0.002	0.004	0.019		0.000	0.000	0.000	0.000
711	0.001	0.000	0.001	0.001		0.003	0.001	0.004	0.022		0.000	0.000	0.000	0.000
712	0.001	0.000	0.001	0.001		0.003	0.001	0.004	0.015		0.000	0.000	0.000	0.000
713	0.001	0.000	0.001	0.001		0.003	0.001	0.004	0.014		0.000	0.000	0.000	0.000
714	0.000	0.000	0.001	0.001		0.002	0.001	0.004	0.017		0.000	0.000	0.000	0.000
715	0.000	0.000	0.001	0.001		0.002	0.001	0.004	0.014		0.000	0.000	0.000	0.000
716	0.000	0.000	0.001	0.001		0.002	0.001	0.003	0.016		0.000	0.000	0.000	0.000
717	0.000	0.000	0.001	0.001		0.002	0.001	0.003	0.018		0.000	0.000	0.000	0.000
718	0.000	0.000	0.001	0.001		0.002	0.001	0.003	0.012		0.000	0.000	0.000	0.000
719	0.000	0.000	0.001	0.001		0.002	0.001	0.003	0.012		0.000	0.000	0.000	0.000
720	0.000	0.000	0.001	0.001		0.002	0.001	0.002	0.021		0.000	0.000	0.000	0.000
721	0.000	0.000	0.001	0.001		0.001	0.001	0.003	0.013		0.000	0.000	0.000	0.000
722	0.000	0.000	0.001	0.001		0.001	0.001	0.003	0.012		0.000	0.000	0.000	0.000
723	0.000	0.000	0.001	0.001		0.001	0.001	0.002	0.013		0.000	0.000	0.000	0.000
724	0.000	0.000	0.001	0.001		0.001	0.001	0.003	0.011		0.000	0.000	0.000	0.000
725	0.000	0.000	0.001	0.001		0.001	0.001	0.003	0.011		0.000	0.000	0.000	0.000
726	0.000	0.000	0.001	0.001		0.001	0.000	0.002	0.017		0.000	0.000	0.000	0.000
727	0.000	0.000	0.001	0.001		0.001	0.000	0.002	0.012		0.000	0.000	0.000	0.000
728	0.000	0.000	0.001	0.001		0.001	0.000	0.002	0.011		0.000	0.000	0.000	0.000
729	0.000	0.000	0.000	0.001		0.001	0.000	0.002	0.011		0.000	0.000	0.000	0.000
730	0.000	0.000	0.001	0.001		0.001	0.000	0.002	0.012		0.000	0.000	0.000	0.000
731	0.000	0.000	0.000	0.001		0.001	0.000	0.002	0.012		0.000	0.000	0.000	0.000
732	0.000	0.000	0.000	0.001		0.001	0.000	0.002	0.009		0.000	0.000	0.000	0.000
733	0.000	0.000	0.000	0.001		0.001	0.000	0.002	0.009		0.000	0.000	0.000	0.000
734	0.000	0.000	0.000	0.001		0.001	0.000	0.002	0.011		0.000	0.000	0.000	0.000
735	0.000	0.000	0.000	0.001		0.001	0.000	0.002	0.009		0.000	0.000	0.000	0.000
736	0.000	0.000	0.000	0.001		0.001	0.000	0.002	0.009		0.000	0.000	0.000	0.000
737	0.000	0.000	0.000	0.001		0.001	0.000	0.002	0.009		0.000	0.000	0.000	0.000
738	0.000	0.000	0.000	0.001		0.001	0.000	0.002	0.008		0.000	0.000	0.000	0.000
739	0.000	0.000	0.000	0.001		0.000	0.000	0.001	0.007		0.000	0.000	0.000	0.000
740	0.000	0.000	0.000	0.001		0.000	0.000	0.001	0.008		0.000	0.000	0.000	0.000
741	0.000	0.000	0.000	0.001		0.000	0.000	0.002	0.009		0.000	0.000	0.000	0.000
742	0.000	0.000	0.000	0.001		0.000	0.000	0.001	0.011		0.000	0.000	0.000	0.000
743	0.000	0.000	0.000	0.001		0.000	0.000	0.002	0.017		0.000	0.000	0.000	0.000
744	0.000	0.000	0.000	0.001		0.000	0.000	0.001	0.008		0.000	0.000	0.000	0.000
745	0.000	0.000	0.000	0.001		0.000	0.000	0.000	0.019		0.000	0.000	0.000	0.000
746	0.000	0.000	0.000	0.001		0.000	0.000	0.001	0.006		0.000	0.000	0.000	0.000
747	0.000	0.000	0.000	0.001		0.000	0.000	0.001	0.009		0.000	0.000	0.000	0.000
748	0.000	0.000	0.000	0.001		0.000	0.000	0.001	0.009		0.000	0.000	0.000	0.000
749	0.000	0.000	0.000	0.001		0.000	0.000	0.002	0.013		0.000	0.000	0.000	0.000
750	0.000	0.000	0.000	0.001		0.000	0.000	0.001	0.007		0.000	0.000	0.000	0.000
751	0.000	0.000	0.000	0.000		0.000	0.000	0.001	0.006		0.000	0.000	0.000	0.000
752	0.000	0.000	0.000	0.001		0.000	0.000	0.002	0.014		0.000	0.000	0.000	0.000
753	0.000	0.000	0.000	0.001		0.000	0.000	0.002	0.020		0.000	0.000	0.000	0.000
754	0.000	0.000	0.000	0.001		0.000	0.000	0.000	0.015		0.000	0.000	0.000	0.000
755	0.000	0.000	0.000	0.001		0.000	0.000	0.001	0.008		0.000	0.000	0.000	0.000
756	0.000	0.000	0.000	0.001		0.000	0.000	0.001	0.006		0.000	0.000	0.000	0.000
757	0.000	0.000	0.000	0.001		0.000	0.000	0.001	0.007		0.000	0.000	0.000	0.000
758	0.000	0.000	0.000	0.001		0.000	0.000	0.001	0.010		0.000	0.000	0.000	0.000
759	0.000	0.000	0.000	0.000		0.000	0.000	0.001	0.008		0.000	0.000	0.000	0.000
760	0.000	0.000	0.000	0.001		0.000	0.000	0.001	0.006		0.000	0.000	0.000	0.000
761	0.000	0.000	0.000	0.001		0.000	0.000	0.001	0.007		0.000	0.000	0.000	0.000
762	0.000	0.000	0.000	0.001		0.000	0.000	0.000	0.010		0.000	0.000	0.000	0.000
763	0.000	0.000	0.000	0.001		0.000	0.000	0.001	0.005		0.000	0.000	0.000	0.000
764	0.000	0.000	0.000	0.001		0.000	0.000	0.001	0.012		0.000	0.000	0.000	0.000
765	0.000	0.000	0.000	0.001		0.000	0.000	0.001	0.009		0.000	0.000	0.000	0.000
766	0.000	0.000	0.000	0.000		0.000	0.000	0.001	0.008		0.000	0.000	0.000	0.000
767	0.000	0.000	0.000	0.001		0.000	0.000	0.000	0.015		0.000	0.000	0.000	0.000
768	0.000	0.000	0.000	0.001		0.000	0.000	0.000	0.008		0.000	0.000	0.000	0.000
769	0.000	0.000	0.000	0.001		0.000	0.000	0.001	0.017		0.000	0.000	0.000	0.000
770	0.000	0.000	0.000	0.001		0.000	0.000	0.001	0.008		0.000	0.000	0.000	0.000
771	0.000	0.000	0.000	0.000		0.000	0.000	0.001	0.005		0.000	0.000	0.000	0.000
772	0.000	0.000	0.000	0.000		0.000	0.000	0.001	0.008		0.000	0.000	0.000	0.000
773	0.000	0.000	0.000	0.001		0.000	0.000	0.001	0.012		0.000	0.000	0.000	0.000
774	0.000	0.000	0.000	0.001		0.000	0.000	0.000	0.013		0.000	0.000	0.000	0.000
775	0.000	0.000	0.000	0.001		0.000	0.000	0.000	0.006		0.000	0.000	0.000	0.000
776	0.000	0.000	0.000	0.000		0.000	0.000	0.001	0.006		0.000	0.000	0.000	0.000
777	0.000	0.000	0.000	0.001		0.000	0.000	0.001	0.008		0.000	0.000	0.000	0.000
778	0.000	0.000	0.000	0.001		0.000	0.000	0.001	0.014		0.000	0.000	0.000	0.000
779	0.000	0.000	0.000	0.001		0.000	0.000	0.000	0.008		0.000	0.000	0.000	0.000
780	0.000	0.000	0.000	0.001		0.000	0.000	0.000	0.004		0.000	0.000	0.000	0.000
781	0.000	0.000	0.000	0.000		0.000	0.000	0.001	0.004		0.000	0.000	0.000	0.000
782	0.000	0.000	0.000	0.001		0.000	0.000	0.001	0.011		0.000	0.000	0.000	0.000
783	0.000	0.000	0.000	0.001		0.000	0.000	0.000	0.007		0.000	0.000	0.000	0.000
784	0.000	0.000	0.000	0.001		0.000	0.000	0.000	0.010		0.000	0.000	0.000	0.000
785	0.000	0.000	0.000	0.001		0.000	0.000	0.000	0.006		0.000	0.000	0.000	0.000
786	0.000	0.000	0.000	0.001		0.000	0.000	0.001	0.019		0.000	0.000	0.000	0.000
787	0.000	0.000	0.000	0.001		0.000	0.000	-0.001	0.016		0.000	0.000	0.000	0.000
788	0.000	0.000	0.000	0.001		0.000	0.000	0.001	0.010		0.000	0.000	0.000	0.000
789	0.000	0.000	0.000	0.001		0.000	0.000	0.001	0.022		0.000	0.000	0.000	0.000
790	0.000	0.000	0.000	0.001		0.000	0.000	-0.001	0.023		0.000	0.000	0.000	0.000
791	0.000	0.000	0.000	0.001		0.000	0.000	0.001	0.024		0.000	0.000	0.000	0.000
792	0.000	0.000	0.000	0.001		0.000	0.000	-0.001	0.022		0.000	0.000	0.000	0.000
793	0.000	0.000	0.000	0.001		0.000	0.000	0.001	0.020		0.000	0.000	0.000	0.000
794	0.000	0.000	0.000	0.001		0.000	0.000	0.000	0.003		0.000	0.000	0.000	0.000
795	0.000	0.000	0.000	0.001		0.000	0.000	0.000	0.002		0.000	0.000	0.000	0.000
796	0.000	0.000	0.000	0.000		0.000	0.000	0.000	0.003		0.000	0.000	0.000	0.000
797	0.000	0.000	0.000	0.001		0.000	0.000	-0.001	0.018		0.000	0.000	0.000	0.000
798	0.000	0.000	0.000	0.001		0.000	0.000	0.000	0.007		0.000	0.000	0.000	0.000
799	0.000	0.000	0.000	0.001		0.000	0.000	0.001	0.017		0.000	0.000	0.000	0.000
800	0.000	0.000	0.000	0.001		0.000	0.000	-0.001	0.016		0.000	0.000	0.000	0.000
