# Supplementary material for: Contrasting seasonality in optical-biogeochemical properties of the Baltic Sea
Source: PLoS One. 2017 Apr 6;12(4):e0173357. doi: 10.1371/journal.pone.0173357 (PMC5383033; doi:10.1371/journal.pone.0173357)
Supplement: S9 Table — (CSV) [file pone.0173357.s011.csv]

#This set of Baltic Sea IOP models and SIOP spectra is provided as supplement to:
#Stefan G.H. Simis, Pasi Yl�stalo, Kari Kallio, Kristian Spilling, Tiit Kutser. Contrasting seasonality in optical-biogeochemical properties of the Baltic Sea. PLOS ONE, 2017
#Please direct any enquiries to Stefan Simis, email stsi [at] pml (dot) ac (dot) uk
#Mass-specific non-algal particle absorption spectra
#
Figure reference	11A	11A	11B	11B		11C	11C	11D	11D		11E	11E	11F	11F
Parameter	a_nap*Chl(?)	a_nap*Chl(?)	a_nap*Chl(?)	a_nap*Chl(?)		a_nap*TSM(?)	a_nap*TSM(?)	a_nap*TSM(?)	a_nap*TSM(?)		a_nap*POC(?)	a_nap*POC(?)	a_nap*POC(?)	a_nap*POC(?)
Season(s)	Spring	Spring	Summer	Summer		Spring	Spring	Summer	Summer		Spring	Spring	Summer	Summer
Units	m2 (mg Chl)-1	m2 (mg Chl)-1	m2 (mg Chl)-1	m2 (mg Chl)-1		m2 (g TSM)-1	m2 (g TSM)-1	m2 (g TSM)-1	m2 (g TSM)-1		m2 (mmol C)-1	m2 (mmol C)-1	m2 (mmol C)-1	m2 (mmol C)-1
Treatment	mean	std.dev.	mean	std.dev.		mean	std.dev.	mean	std.dev.		mean	std.dev.	mean	std.dev.
CV%(400-700)	58.59		194.88			56.54		784.34			69.02		158.48
n samples	133	133	302	302		133	133	302	302		133	133	302	302
n stations	36	36	94	94		36	36	94	94		36	36	94	94
#
Wavelength
300	0.015806761	0.008129173	0.042628251	0.054587428		0.082220518	0.047540216	0.127216965	0.599912548		0.005448252	0.003590213	0.006470588	0.006425217
301	0.015661265	0.0080665	0.042566227	0.054584503		0.08141313	0.046991383	0.127293473	0.603486098		0.005397468	0.003559433	0.006478083	0.006500727
302	0.015498537	0.007994092	0.042523284	0.054599953		0.080593383	0.046433433	0.127269784	0.605555635		0.005345871	0.003532762	0.006492243	0.006622139
303	0.015334281	0.007925876	0.042467224	0.054646847		0.079700909	0.045846228	0.127161027	0.60654834		0.005289579	0.003500233	0.00651133	0.006826124
304	0.015170021	0.007864076	0.042432618	0.054822304		0.078797237	0.045297147	0.127096456	0.607891582		0.005234362	0.003472562	0.006527732	0.006996887
305	0.015034966	0.007784311	0.042439889	0.054971022		0.078077357	0.044711559	0.127225398	0.609762326		0.005188821	0.003441469	0.006534759	0.006997641
306	0.014885995	0.007718312	0.04236957	0.054903818		0.077273594	0.044209662	0.127140284	0.611093157		0.005136854	0.003407476	0.006542197	0.007094303
307	0.014738089	0.007655399	0.042234964	0.054884186		0.076499816	0.043753308	0.126824102	0.61219834		0.005086802	0.003377821	0.006536481	0.007205392
308	0.014628543	0.00758332	0.04210801	0.054836133		0.075918663	0.043298395	0.126361139	0.611152425		0.00504814	0.003346263	0.006528893	0.0072429
309	0.014475575	0.007519155	0.042022688	0.054826062		0.075145422	0.042863767	0.126185801	0.61209888		0.004997935	0.003316777	0.006530703	0.007352554
310	0.014318669	0.00744656	0.041943045	0.054933694		0.07431139	0.042366846	0.126124134	0.613949142		0.004945978	0.003287274	0.006523268	0.007392403
311	0.014201842	0.007377545	0.041812594	0.054867386		0.073628678	0.041897808	0.125728564	0.613479548		0.00490184	0.003253408	0.006519524	0.007482189
312	0.014073833	0.007308318	0.041667338	0.054710931		0.072957522	0.041460778	0.125343746	0.612958619		0.004856078	0.003219535	0.006504125	0.007451879
313	0.01391574	0.007244727	0.041505485	0.0547648		0.072145028	0.041004659	0.12501981	0.613266276		0.004805476	0.003195587	0.006480591	0.007464536
314	0.013786373	0.00717687	0.041446425	0.054964165		0.071490621	0.040600959	0.124893192	0.614578678		0.004760386	0.003160355	0.006474193	0.007513356
315	0.013660027	0.00710779	0.041302256	0.054979663		0.070771383	0.040132177	0.124505045	0.615006247		0.004714782	0.003127407	0.006466428	0.00764026
316	0.013544005	0.007045942	0.041164051	0.054979384		0.070174572	0.039767053	0.12424685	0.615945674		0.004676823	0.003104579	0.006464542	0.007828451
317	0.013418989	0.006978182	0.041082338	0.054973674		0.06946664	0.039309994	0.124136024	0.617548827		0.004629466	0.003068055	0.006455231	0.007825596
318	0.013346703	0.00693681	0.041057404	0.055153178		0.069071202	0.039093077	0.124225894	0.620593587		0.004601037	0.003043511	0.00645929	0.007902029
319	0.013249001	0.006880968	0.040990071	0.055277941		0.068587294	0.038791734	0.124044057	0.621027706		0.004569164	0.003022455	0.006453712	0.007977909
320	0.013142187	0.006829667	0.040738903	0.055083214		0.068031574	0.038456463	0.123327406	0.619431829		0.004532977	0.002998726	0.006415755	0.00794522
321	0.013014766	0.006759981	0.040549329	0.055097445		0.067334408	0.038019648	0.122883297	0.620194268		0.004490644	0.002971809	0.006383431	0.007918007
322	0.012890455	0.006693944	0.040417815	0.055147298		0.066663282	0.037625094	0.122564902	0.620362466		0.00444424	0.002935615	0.006372749	0.00805009
323	0.012731214	0.006621072	0.040222924	0.055191073		0.065824766	0.037200399	0.122095103	0.620623246		0.004388245	0.002899096	0.006333916	0.007948267
324	0.012633688	0.006578114	0.04001661	0.055100761		0.065334734	0.036936119	0.121456912	0.618845243		0.004357949	0.002884097	0.006303477	0.007909701
325	0.012488953	0.006512548	0.039772045	0.054964403		0.064544624	0.036489736	0.120804877	0.618577971		0.004306308	0.002850941	0.006280644	0.008057888
326	0.012374214	0.006463179	0.039512833	0.054943725		0.063912012	0.036107278	0.12024846	0.619870851		0.00426467	0.002822672	0.00623443	0.008035846
327	0.012251387	0.006403339	0.039327923	0.054938888		0.063230061	0.035713913	0.119820151	0.619702137		0.0042213	0.002794934	0.006197102	0.007967906
328	0.012159916	0.006347096	0.039082031	0.054986494		0.062715658	0.035388343	0.119242732	0.619402608		0.004190182	0.002774846	0.006150755	0.007926667
329	0.012033812	0.006287321	0.038907121	0.054864302		0.062082824	0.035062351	0.118732582	0.61867232		0.004146857	0.002744793	0.006124807	0.007903493
330	0.011895086	0.006221208	0.038663166	0.054778386		0.061350464	0.034646437	0.118053637	0.617995693		0.004098165	0.002712533	0.006094149	0.007994441
331	0.011785584	0.006185165	0.038411678	0.05469315		0.060810638	0.034419952	0.117426148	0.617513521		0.004061078	0.002689402	0.006060441	0.008059837
332	0.011668476	0.00613499	0.038211607	0.054591586		0.06017394	0.034037383	0.11679937	0.615432187		0.004020751	0.002666368	0.006015681	0.007894391
333	0.011566657	0.00608765	0.038008656	0.054570669		0.059625207	0.033742189	0.116258621	0.615071417		0.00398481	0.002643248	0.005978439	0.007803034
334	0.011436669	0.006031296	0.037811664	0.054507605		0.058926824	0.033396818	0.115780021	0.615022634		0.003939137	0.002613992	0.00595651	0.007928742
335	0.011330462	0.005986719	0.03761823	0.054494952		0.058341836	0.033047618	0.115317282	0.615639067		0.003903721	0.002596838	0.005916504	0.007826998
336	0.011250267	0.005927017	0.037359748	0.054360291		0.057926497	0.032754643	0.11458549	0.614135899		0.003873887	0.002569289	0.005873388	0.007745836
337	0.011141693	0.005886981	0.037109551	0.054246122		0.057318202	0.032405912	0.11385338	0.612515659		0.003834163	0.002544232	0.005828707	0.007711476
338	0.011018562	0.005840529	0.036954659	0.054198872		0.056712757	0.032128882	0.113472705	0.612902605		0.003795327	0.002524579	0.005813697	0.007850002
339	0.010927208	0.005801337	0.036735082	0.0541289		0.056213762	0.031850528	0.112885293	0.611982362		0.003765086	0.002509167	0.005775215	0.007804161
340	0.010797987	0.00574629	0.036496331	0.054039753		0.055530168	0.031477567	0.112187353	0.610374814		0.003719645	0.002479964	0.005736876	0.007799199
341	0.010703601	0.005706074	0.036303525	0.054047021		0.055042304	0.031216933	0.111702945	0.61001633		0.003688493	0.002463232	0.005697694	0.007693687
342	0.010585994	0.005662513	0.036135048	0.054018		0.054430124	0.030952523	0.111286788	0.609760843		0.00365007	0.002443667	0.005665939	0.007641935
343	0.010495909	0.005622991	0.035913622	0.053957117		0.053904881	0.030630135	0.110706131	0.609765325		0.003614504	0.002417582	0.00563049	0.007666949
344	0.010380665	0.005578935	0.035688313	0.053965445		0.053300499	0.030300615	0.110082604	0.609197227		0.00357657	0.002398428	0.005582747	0.007523598
345	0.01029925	0.005536483	0.03545734	0.053838381		0.052897813	0.030061432	0.109428615	0.607324956		0.003550312	0.002382033	0.005551999	0.007586921
346	0.010185621	0.005495989	0.035234498	0.053734456		0.052291297	0.029750396	0.108835712	0.606721955		0.003510798	0.002358233	0.00550513	0.007451317
347	0.010103956	0.005452505	0.035002952	0.053650386		0.051889675	0.029532538	0.108124958	0.604928871		0.003483681	0.002338924	0.005464415	0.007383862
348	0.0100134	0.005427169	0.034810635	0.053548794		0.051382014	0.029285861	0.107653648	0.604445885		0.0034529	0.002327229	0.005438392	0.007446302
349	0.009922489	0.005375147	0.034654701	0.053505299		0.050868756	0.028972002	0.107208128	0.604001666		0.003420377	0.002305148	0.005414221	0.007442932
350	0.009807114	0.005333136	0.034654701	0.050638809		0.050279609	0.028686826	0.107208128	0.611147077		0.00337949	0.002279341	0.005414221	0.00715513
351	0.009711463	0.005306334	0.034480393	0.050597274		0.049754612	0.028440827	0.106743626	0.609976834		0.003350806	0.002272583	0.005381331	0.0071374
352	0.009623794	0.005262847	0.034278548	0.050532202		0.04926511	0.028139761	0.106340824	0.60904441		0.003316956	0.002244338	0.005347471	0.00711583
353	0.009552092	0.005221799	0.034040163	0.050327589		0.048891947	0.027911915	0.105712362	0.607233123		0.003294043	0.002231885	0.005309018	0.007048967
354	0.009457511	0.005181713	0.033909152	0.050247701		0.048396572	0.027630639	0.105314979	0.605726314		0.003260731	0.002210372	0.005292681	0.007095492
355	0.00935382	0.005136744	0.033718845	0.050175449		0.047857332	0.027354507	0.104969188	0.605249467		0.003226865	0.002192457	0.00525628	0.006994516
356	0.009284287	0.005104385	0.033552092	0.050128692		0.047468201	0.027116605	0.104584607	0.604873237		0.003201006	0.002174772	0.005224096	0.006971864
357	0.009176115	0.005059869	0.03336355	0.050017607		0.046917545	0.026852615	0.10417068	0.604786359		0.003164156	0.00215207	0.005198771	0.00698677
358	0.009117004	0.005009353	0.033187085	0.04995053		0.046590804	0.026648085	0.10374248	0.604257602		0.003142703	0.002132376	0.005167579	0.006947568
359	0.009055606	0.004979649	0.032995306	0.049759417		0.046258029	0.026444332	0.103095361	0.600479898		0.003122444	0.00212197	0.005136704	0.006904102
360	0.008950652	0.004941426	0.032836842	0.049621506		0.045718949	0.026187412	0.102634938	0.598763117		0.003085931	0.002099167	0.005109005	0.006869386
361	0.008868027	0.004889095	0.03262781	0.049560104		0.045254337	0.025863626	0.102160226	0.597807523		0.0030568	0.002078724	0.005069783	0.006810027
362	0.008795981	0.00485334	0.032495878	0.049515548		0.044896099	0.025675758	0.101824523	0.596961678		0.003032791	0.00206335	0.005045249	0.006771863
363	0.008740933	0.00481263	0.03236288	0.04942355		0.044622307	0.02549555	0.101471612	0.595808419		0.003013063	0.002045878	0.005030335	0.006796606
364	0.008658909	0.004764777	0.032132006	0.049309361		0.044176062	0.025221965	0.100950387	0.594399221		0.002984221	0.002023963	0.004991884	0.006749998
365	0.008574927	0.004732979	0.031971926	0.049181041		0.043730824	0.025023355	0.100716714	0.594764616		0.002956698	0.002011318	0.004966619	0.006758902
366	0.008511418	0.004698293	0.031864837	0.049126323		0.043408542	0.024847476	0.100260972	0.592349666		0.002933943	0.001992919	0.004954375	0.006807262
367	0.008432559	0.004646083	0.031734838	0.049055634		0.042959099	0.024549488	0.099218045	0.594250858		0.002902889	0.001965485	0.004925401	0.006755808
368	0.008354421	0.004601681	0.031500195	0.048819496		0.042526106	0.024237891	0.099157809	0.588287894		0.002876947	0.001952068	0.004891466	0.006696947
369	0.008290398	0.004563024	0.031392378	0.0487432		0.042211371	0.024052211	0.098882938	0.587566582		0.002856176	0.001937971	0.004877108	0.006701659
370	0.008214691	0.004523326	0.031210491	0.048540306		0.041804735	0.023870286	0.097921029	0.588989146		0.002831743	0.001923623	0.00484662	0.006678248
371	0.008159393	0.004471839	0.031003506	0.048361761		0.041539966	0.023659758	0.09792209	0.58429499		0.00281038	0.001900384	0.004806778	0.006581408
372	0.008091903	0.004420404	0.030848807	0.048165749		0.041200961	0.023457968	0.097522101	0.582575279		0.002786143	0.001875563	0.004786252	0.006569016
373	0.007995226	0.004367771	0.030657383	0.048086956		0.040650531	0.023099454	0.097000738	0.58143616		0.002751591	0.001855716	0.0047541	0.006551349
374	0.007918829	0.004317579	0.030529584	0.047877965		0.040265054	0.022866419	0.096011551	0.58185392		0.002723072	0.001829233	0.004734141	0.006540617
375	0.007848875	0.004280629	0.030275069	0.04757613		0.039870045	0.022617282	0.09580482	0.575793002		0.00270068	0.001820543	0.004694363	0.006490885
376	0.007762085	0.004211642	0.030146109	0.047569609		0.039453207	0.022372493	0.095485466	0.575149722		0.002670601	0.001790024	0.004673484	0.006495019
377	0.007675015	0.004176413	0.029995189	0.047874016		0.038886937	0.021957462	0.095565329	0.579389338		0.002634915	0.001764606	0.004635525	0.006429415
378	0.007603754	0.004154811	0.029961945	0.047966877		0.038570382	0.021849287	0.095394468	0.578075681		0.002613662	0.001756726	0.004632487	0.006466136
379	0.007584851	0.004121627	0.029913272	0.047909378		0.038526944	0.021816438	0.095146703	0.576657015		0.002609818	0.001750427	0.004621162	0.006416089
380	0.007504606	0.004068575	0.029708591	0.047732562		0.038116442	0.021618962	0.094687465	0.575920657		0.002580339	0.001722708	0.004593081	0.00640542
381	0.007448672	0.004030484	0.029622194	0.047687015		0.037796279	0.02138262	0.094577583	0.574835572		0.002561089	0.001709433	0.004581465	0.006468029
382	0.007386397	0.003987963	0.029475933	0.04758687		0.037479525	0.02119405	0.09407213	0.573508083		0.002538981	0.001691348	0.00455562	0.006428077
383	0.007324218	0.003942083	0.029302187	0.047447628		0.037176578	0.020972754	0.093728831	0.572855909		0.002517261	0.001673633	0.004517916	0.006252002
384	0.007248321	0.003893132	0.029193808	0.047322887		0.036793075	0.020767064	0.093404166	0.571136625		0.002490568	0.001651175	0.004511439	0.00634692
385	0.007182136	0.003857153	0.029022155	0.047110709		0.036458111	0.020565087	0.092886755	0.568816713		0.002471292	0.00164449	0.00447868	0.006253296
386	0.007107713	0.003807689	0.028882145	0.047013919		0.036061359	0.020334666	0.092541259	0.567733786		0.002441517	0.001615871	0.004462582	0.006317342
387	0.007054571	0.003772078	0.028774592	0.046888315		0.035771314	0.020118631	0.092114771	0.565173028		0.002425519	0.001608521	0.004444869	0.006311946
388	0.006992841	0.003730268	0.028596447	0.046763413		0.035435863	0.019924169	0.091777552	0.564932211		0.00240101	0.001584283	0.004419138	0.006303982
389	0.00694077	0.00368884	0.028471137	0.046624443		0.035203235	0.01973448	0.091418966	0.563152969		0.002385023	0.001573176	0.004389746	0.00616564
390	0.006876742	0.003657817	0.028317144	0.046495013		0.034834963	0.019543028	0.0909623	0.561627496		0.002361765	0.001557251	0.004377275	0.006277813
391	0.006835881	0.003622958	0.02822981	0.046383895		0.034647004	0.019417773	0.09027188	0.561795959		0.002349877	0.001547999	0.004351306	0.006164608
392	0.006759887	0.00357726	0.028007678	0.046146294		0.034267011	0.01922222	0.090053033	0.557397719		0.002321897	0.001524464	0.00432295	0.006168135
393	0.006724261	0.003541001	0.027896451	0.046009114		0.034070946	0.019048471	0.089779423	0.556287617		0.002309113	0.001510891	0.004306382	0.006166772
394	0.006657874	0.003506925	0.027770524	0.045921808		0.033720794	0.018848305	0.089416658	0.554961755		0.002285191	0.001493663	0.004291818	0.006206015
395	0.006605529	0.003477375	0.027646497	0.045676901		0.033434822	0.018661913	0.088524739	0.555383523		0.00226726	0.00148325	0.00427176	0.00616043
396	0.006555263	0.003441374	0.027490506	0.045564079		0.033198319	0.01855777	0.088592758	0.551150273		0.002250527	0.001468743	0.004244566	0.006106245
397	0.006515342	0.003401149	0.027357724	0.045469357		0.033010647	0.018403594	0.088182661	0.548944315		0.002235817	0.001452682	0.004220239	0.00607203
398	0.00646219	0.003370098	0.027207379	0.045232022		0.032741639	0.018254282	0.087769059	0.547453267		0.00221763	0.001439236	0.00420086	0.00605732
399	0.006354921	0.003305869	0.026968999	0.045055896		0.032092181	0.017777485	0.087142276	0.54526386		0.002180677	0.001417503	0.004151625	0.006001308
400	0.006363661	0.003315915	0.027002224	0.044919473		0.032187884	0.017899779	0.087156086	0.544069085		0.002181506	0.001413257	0.004170496	0.006043793
401	0.006317553	0.003290579	0.026839753	0.044746576		0.03196423	0.017778067	0.086293877	0.544816561		0.002168499	0.001408855	0.004143815	0.006012347
402	0.00627751	0.003261325	0.026704162	0.044592198		0.031766767	0.01765392	0.08587421	0.542391068		0.002153932	0.001395375	0.004121547	0.005979135
403	0.006242725	0.003239872	0.02655758	0.04438516		0.031570063	0.01754072	0.085810503	0.537805102		0.002140951	0.001385028	0.004097257	0.005946223
404	0.006194263	0.003210864	0.026423671	0.044199274		0.031316612	0.017383961	0.085177905	0.538225911		0.002124307	0.001373954	0.004074556	0.005912564
405	0.006154011	0.003180709	0.026263117	0.044092342		0.031140339	0.017277584	0.084967292	0.534400842		0.002111577	0.001362775	0.004048991	0.005881914
406	0.006117678	0.003157036	0.026130934	0.043886679		0.030940296	0.017144053	0.08454514	0.531846034		0.002098253	0.00135259	0.004027336	0.005848439
407	0.006084877	0.003137494	0.025990729	0.04368046		0.030781433	0.017051334	0.084109902	0.530026224		0.002087643	0.001346722	0.004003994	0.005814198
408	0.006043004	0.00310488	0.025850654	0.043472894		0.03056451	0.016912016	0.083306285	0.529723906		0.002072314	0.001331868	0.003980419	0.005779647
409	0.006001448	0.003079126	0.025711798	0.043333673		0.03034813	0.016778307	0.083245795	0.525498862		0.002058367	0.001323067	0.003957835	0.005748594
410	0.005959924	0.003056781	0.025533519	0.043069868		0.030129899	0.016658377	0.082714839	0.523305391		0.0020423	0.001308669	0.003930006	0.005712976
411	0.005928531	0.003032994	0.025403055	0.042872034		0.029947882	0.016517301	0.082296776	0.520869176		0.002031373	0.001300676	0.003908189	0.005678789
412	0.005882071	0.003006105	0.025245682	0.042672195		0.029714777	0.01639838	0.081409219	0.521046448		0.002014899	0.001288138	0.003883214	0.005644911
413	0.005855784	0.00298457	0.025101697	0.042425643		0.029569083	0.016295803	0.081314288	0.515577326		0.002005589	0.001280409	0.003860312	0.005609338
414	0.005812322	0.002962933	0.02495856	0.042263939		0.029344625	0.016170394	0.080613382	0.516053269		0.001989884	0.001269489	0.003836114	0.005577805
415	0.00577101	0.00293484	0.024829166	0.042027829		0.029145918	0.01604222	0.080483902	0.511712101		0.001975845	0.001257585	0.003814462	0.0055415
416	0.005728683	0.002914665	0.024659857	0.041839317		0.028925927	0.015939237	0.079792717	0.5099101		0.001960704	0.001247546	0.003787204	0.005508802
417	0.005697681	0.002886207	0.024512352	0.041578297		0.028752469	0.015804847	0.079420945	0.505787232		0.001950181	0.001238891	0.00376435	0.005472365
418	0.005655896	0.002860214	0.024343438	0.041353337		0.028536326	0.015680441	0.078934231	0.503880911		0.001935265	0.001227451	0.003737277	0.005438892
419	0.005610822	0.002839053	0.024197362	0.041144384		0.028305497	0.01555409	0.07830456	0.5030911		0.00191952	0.001216829	0.003714519	0.005404576
420	0.00558327	0.002814313	0.024033875	0.040973277		0.028165165	0.015442774	0.077892948	0.499751035		0.001910925	0.001211123	0.003687596	0.005371025
421	0.00553384	0.002788823	0.023915717	0.040719633		0.027925117	0.015318063	0.077512133	0.497155333		0.001893445	0.001198108	0.003667988	0.005334511
422	0.005494184	0.002763955	0.023742375	0.040508107		0.027725058	0.015200631	0.076842576	0.494382951		0.00188007	0.001188129	0.003639975	0.005300395
423	0.00545917	0.002738276	0.023579185	0.040222465		0.027523132	0.01505949	0.076225546	0.49131367		0.001866802	0.001177043	0.00361562	0.005263769
424	0.005414764	0.002713508	0.023413544	0.040051954		0.027304243	0.01494335	0.075668716	0.488999883		0.001851445	0.001166055	0.003588632	0.005231368
425	0.005370285	0.002689452	0.023256646	0.039809602		0.027092655	0.01482601	0.075323441	0.48673509		0.001837273	0.001157143	0.00356451	0.005195025
426	0.005327649	0.002660517	0.023074543	0.039511706		0.026882274	0.014710953	0.074842659	0.483233169		0.001822022	0.001145329	0.003536307	0.005159457
427	0.005287968	0.002639245	0.022926567	0.039278203		0.02666764	0.014578972	0.074547801	0.478674449		0.001808088	0.001136217	0.003513015	0.005123839
428	0.005231977	0.002608641	0.022745403	0.039004766		0.02639488	0.014442426	0.073967702	0.475192523		0.00178834	0.001121051	0.003484202	0.005088909
429	0.005200093	0.002586623	0.022597118	0.038780924		0.026236812	0.014340013	0.073572502	0.473348325		0.001777889	0.00111394	0.003460622	0.005053914
430	0.005165219	0.002562294	0.022394368	0.038487836		0.026057766	0.014230192	0.072744813	0.470025434		0.001766014	0.001105117	0.003430538	0.005017573
431	0.005116773	0.002535141	0.022230489	0.038200443		0.025835151	0.014107398	0.072108662	0.467387962		0.00175043	0.001095264	0.003406274	0.004979462
432	0.00507582	0.002511809	0.022095285	0.038014706		0.025616902	0.013978219	0.071694432	0.465828675		0.001735789	0.001085066	0.003382134	0.004946082
433	0.005021468	0.002479644	0.021925491	0.037716751		0.025359126	0.013845672	0.071129989	0.461425098		0.001717318	0.001071187	0.003357245	0.004908895
434	0.004983018	0.002455516	0.021736681	0.037452363		0.025138283	0.013712216	0.070527932	0.458261288		0.001703531	0.001061088	0.003327398	0.004873647
435	0.004944272	0.002433393	0.021575734	0.03716546		0.024952025	0.013605384	0.069984441	0.454866603		0.001690687	0.001052429	0.003303062	0.004836242
436	0.004903077	0.00241119	0.021380182	0.036920409		0.024744031	0.013500633	0.0694696	0.451685755		0.001675532	0.001041725	0.0032735	0.004802351
437	0.004867151	0.002393395	0.021222741	0.036669818		0.024574922	0.013404273	0.069028713	0.447624385		0.001664449	0.001036589	0.00324858	0.004765694
438	0.004821142	0.002364359	0.021049172	0.036434286		0.024329003	0.013252772	0.068607612	0.443418239		0.001648236	0.001024813	0.003220936	0.004730268
439	0.004777901	0.00234112	0.020870071	0.036116374		0.024112438	0.013124725	0.067821521	0.439847102		0.001632888	0.001013696	0.003194659	0.004692684
440	0.004737782	0.002318598	0.020668461	0.035805489		0.02392069	0.013026009	0.067118103	0.437624237		0.001620909	0.001007956	0.00316439	0.004657031
441	0.00469173	0.002293445	0.020512754	0.035530889		0.023700471	0.012913715	0.066464111	0.435498551		0.001605559	0.000997536	0.003140772	0.004619883
442	0.004650555	0.002269248	0.020315867	0.035253058		0.023472851	0.012773387	0.065690602	0.43189275		0.001589126	0.00098344	0.003109973	0.004583176
443	0.004602363	0.002246292	0.020148865	0.034923134		0.023231175	0.012636169	0.065047221	0.4282147		0.001573555	0.000975522	0.003085425	0.004544146
444	0.004561445	0.00222625	0.019929796	0.034643642		0.023016133	0.012516384	0.064389595	0.424206671		0.001559225	0.000966555	0.003052693	0.004508686
445	0.004518625	0.002207831	0.019778602	0.034413611		0.022803043	0.012400182	0.064003738	0.421601004		0.001545854	0.000961317	0.003029222	0.004473699
446	0.004463561	0.002182992	0.019580723	0.034150032		0.022512098	0.012246242	0.063514881	0.41781427		0.001525767	0.000947176	0.002999233	0.004438376
447	0.004425912	0.002170518	0.019408782	0.033874221		0.022311547	0.012138327	0.062825884	0.414151835		0.00151346	0.000942844	0.002973107	0.004401068
448	0.004380249	0.002145587	0.0192387	0.033643568		0.022063329	0.011973813	0.062381875	0.411111511		0.001497172	0.000931576	0.002946168	0.004367127
449	0.004335246	0.002124395	0.019084353	0.033408513		0.021830282	0.011845087	0.061664142	0.408952953		0.001481551	0.000922482	0.002922263	0.004331166
450	0.00429029	0.002104033	0.018888032	0.033165787		0.021605008	0.011728021	0.060746777	0.406562736		0.001466634	0.000914137	0.002891932	0.004296152
451	0.004242663	0.00208616	0.01873011	0.03284597		0.021375035	0.011624558	0.060231985	0.403894416		0.001451212	0.00090616	0.002868037	0.004258004
452	0.004198936	0.002066507	0.018511971	0.032545064		0.021138263	0.011490015	0.059888298	0.397770357		0.001435323	0.000895436	0.002836494	0.004222278
453	0.004157154	0.00204726	0.018350369	0.032359126		0.020913522	0.011357644	0.059786575	0.393449909		0.001421061	0.000887803	0.002812726	0.004188802
454	0.004120744	0.00203001	0.018167966	0.032110874		0.020712556	0.011249132	0.059275149	0.389777386		0.001407662	0.000878698	0.002784681	0.004154551
455	0.004083485	0.0020176	0.018024879	0.031860314		0.020521423	0.011137337	0.058421877	0.388406792		0.001395861	0.000874697	0.002760547	0.004116719
456	0.004044178	0.001996941	0.017875235	0.031605006		0.020331933	0.01102859	0.057570066	0.387756617		0.001382403	0.000865912	0.002734685	0.004081087
457	0.004008935	0.00197691	0.017701635	0.031312606		0.020167649	0.01093934	0.056766191	0.383957388		0.001371304	0.000859502	0.002708862	0.004043896
458	0.003974437	0.001963689	0.017507112	0.031066008		0.020002425	0.01086694	0.056275047	0.380366443		0.001360306	0.000853672	0.002678939	0.004009833
459	0.003946871	0.001953466	0.017349969	0.030795976		0.019827031	0.010762186	0.055855907	0.37644096		0.001349509	0.000847145	0.002655402	0.00397343
460	0.0039061	0.001935583	0.017197652	0.030608876		0.019626191	0.010671604	0.055296449	0.374250749		0.001334954	0.000837799	0.002629878	0.003940129
461	0.003877758	0.001922403	0.017050059	0.030318299		0.019480538	0.010593239	0.054715696	0.371242307		0.001325694	0.000833453	0.002606546	0.00390139
462	0.003850045	0.001909255	0.016876579	0.030082404		0.019335827	0.010498709	0.054169237	0.36825728		0.001316758	0.000829335	0.00257909	0.003867273
463	0.003817709	0.001894837	0.0167218	0.029820956		0.019166347	0.010409413	0.053670069	0.3644997		0.00130474	0.000820321	0.002555611	0.003830967
464	0.003781741	0.001877759	0.016526637	0.029555473		0.018974865	0.010303675	0.0530454	0.360425432		0.00129188	0.000811297	0.002525296	0.003795632
465	0.003748276	0.001866392	0.016376665	0.029312837		0.018792795	0.010207453	0.052570098	0.358216296		0.001280638	0.000806192	0.002502127	0.003759561
466	0.003713392	0.001853005	0.016210593	0.029112422		0.018593731	0.010087328	0.052101426	0.355135344		0.001267473	0.000797757	0.002476017	0.003726644
467	0.00369351	0.001839906	0.01605506	0.028821331		0.018499497	0.010029765	0.051512957	0.351696359		0.001261161	0.000794707	0.002452179	0.003688639
468	0.003667357	0.001831547	0.015893457	0.028590135		0.018376544	0.009988412	0.050938412	0.348825099		0.001252981	0.000791828	0.002425857	0.003654625
469	0.003630781	0.001814476	0.015760125	0.028358745		0.01818583	0.009892271	0.050369981	0.346845312		0.001239054	0.000780933	0.002404026	0.003619036
470	0.003601311	0.001800032	0.015607344	0.02812559		0.018041876	0.009808444	0.049728049	0.344000834		0.001229994	0.000776455	0.002378678	0.003584704
471	0.003580355	0.001792172	0.015477678	0.027909011		0.01792051	0.00973812	0.049259841	0.341441848		0.001222632	0.000772615	0.002356988	0.003548684
472	0.003544352	0.001780546	0.015321679	0.027698941		0.017717843	0.009635333	0.048851376	0.338381106		0.001208952	0.000764047	0.002331717	0.003515318
473	0.003516328	0.001769391	0.015175234	0.027466258		0.017574781	0.009560719	0.04849202	0.334738509		0.001199667	0.000760088	0.002309349	0.003479594
474	0.003492912	0.001758487	0.015026968	0.027255683		0.017463709	0.009503349	0.047949815	0.331529154		0.001192668	0.000757407	0.002284234	0.003445246
475	0.003462637	0.001745742	0.014906045	0.027041526		0.017304335	0.009419332	0.047381625	0.329959993		0.001181656	0.000749878	0.002263559	0.003410948
476	0.003434278	0.001733188	0.014749811	0.026818417		0.017146469	0.009327588	0.04670872	0.327865626		0.00117206	0.00074482	0.002237415	0.003376822
477	0.003400766	0.001720537	0.014612287	0.026604619		0.016963419	0.009228676	0.046304647	0.324764923		0.00116093	0.000739526	0.00221566	0.003342025
478	0.003369155	0.001708183	0.014445767	0.026382818		0.016790984	0.009145048	0.045909625	0.321248298		0.001148096	0.000729259	0.002189668	0.003308409
479	0.003348421	0.00169824	0.014307321	0.026125035		0.016693288	0.009094535	0.045382502	0.318089075		0.001141736	0.000727118	0.002167638	0.003271708
480	0.003327835	0.001686839	0.014150134	0.025829542		0.016595069	0.0090312	0.044726637	0.31482575		0.001135325	0.000724598	0.002142251	0.003234962
481	0.003294062	0.001672385	0.014015258	0.025523806		0.016431519	0.008955087	0.044229293	0.310664026		0.001123731	0.000717012	0.002126723	0.003248761
482	0.003260645	0.001657217	0.013855273	0.025258736		0.016261353	0.008878785	0.043853891	0.306288693		0.001112513	0.000710508	0.002105979	0.003245194
483	0.003230043	0.001645963	0.013726142	0.02505268		0.016092847	0.008785908	0.043491219	0.302940709		0.001101451	0.000703865	0.002085897	0.003212596
484	0.003203373	0.001635058	0.013596542	0.024919806		0.015944288	0.008703174	0.043022177	0.301334928		0.001092319	0.000699318	0.00206149	0.003151189
485	0.00318212	0.001622503	0.013501455	0.024752107		0.015839975	0.008630395	0.042541301	0.301114089		0.001086131	0.000697399	0.002045808	0.003123924
486	0.00315034	0.001608031	0.013385865	0.024590415		0.015681822	0.008537325	0.041942946	0.300448065		0.001074911	0.000689747	0.002026635	0.003099678
487	0.003117463	0.001596957	0.013298969	0.024444685		0.015496834	0.008442307	0.041467558	0.29915587		0.001062937	0.000682637	0.002011072	0.003075089
488	0.003096307	0.001585414	0.013170325	0.024285258		0.015374858	0.008366726	0.041032956	0.297144879		0.001055465	0.000677939	0.00199008	0.003056937
489	0.003067049	0.001573116	0.013065594	0.024132593		0.015225688	0.008278397	0.040774756	0.295178938		0.001045984	0.000673049	0.001972903	0.003025367
490	0.003036223	0.001559037	0.012954597	0.023968685		0.015061645	0.008178881	0.040370506	0.29277207		0.001035078	0.000666046	0.001955025	0.003008756
491	0.00301025	0.001545434	0.012878108	0.023814191		0.014927505	0.008093611	0.040064025	0.291118532		0.001026772	0.000661571	0.00194327	0.003006786
492	0.002979774	0.001536894	0.012754821	0.023668499		0.01477005	0.008022907	0.039854492	0.288107586		0.001016924	0.000657754	0.001923551	0.002974804
493	0.002949892	0.0015263	0.01262972	0.023466105		0.014617818	0.007964215	0.039641173	0.283850495		0.001006421	0.000651732	0.001906096	0.002945216
494	0.002920061	0.001512598	0.012481083	0.023282455		0.014465974	0.007877418	0.039299471	0.281057859		0.000996334	0.000645855	0.00188599	0.002941717
495	0.002890982	0.001501145	0.012396786	0.023157678		0.014302467	0.007781147	0.038911879	0.279877705		0.000986047	0.000639995	0.001872575	0.002926576
496	0.002864027	0.001489502	0.012296881	0.023020405		0.01416257	0.007713998	0.03841075	0.278711341		0.000976984	0.000635288	0.001851694	0.002869066
497	0.002842053	0.001478361	0.012201963	0.0228218		0.014055942	0.007647068	0.038034108	0.276291415		0.000969523	0.000630833	0.001833273	0.002805617
498	0.002816215	0.001467839	0.012101379	0.022667987		0.013924881	0.007578976	0.037685894	0.274565696		0.000961266	0.000627567	0.001817547	0.002801398
499	0.002779575	0.001454883	0.012002722	0.022487181		0.01372328	0.007481545	0.037357016	0.272508749		0.000948141	0.000619421	0.001803629	0.00279888
500	0.002756242	0.001442618	0.011884345	0.022321898		0.013600388	0.007399455	0.03691049	0.270682408		0.000940163	0.000613301	0.001784692	0.002766527
501	0.00273377	0.00143474	0.011777775	0.022138482		0.013485534	0.00734798	0.036567938	0.26813903		0.000932847	0.00060991	0.001765287	0.00270368
502	0.002704208	0.001425129	0.011653123	0.021932879		0.013332443	0.00727302	0.036121233	0.265782913		0.000922852	0.000605778	0.001746703	0.002682504
503	0.002680804	0.00141412	0.011546401	0.021767038		0.013217849	0.007210209	0.035601854	0.264374165		0.000915262	0.000602272	0.001730416	0.002668568
504	0.002658926	0.001402995	0.011458156	0.021628917		0.013098186	0.007141296	0.035023586	0.263913459		0.000907369	0.000596971	0.001713772	0.002632397
505	0.002630701	0.001389128	0.011367738	0.021432883		0.012946606	0.007052909	0.03468503	0.261450303		0.000896781	0.000588875	0.001703579	0.0026461
506	0.002603425	0.001379584	0.011229082	0.021263483		0.012802626	0.006991441	0.034404073	0.257552949		0.000887325	0.000583558	0.001683797	0.002647535
507	0.002580301	0.001370602	0.011136345	0.021097173		0.012677912	0.006932513	0.034144933	0.25501127		0.000878555	0.000577752	0.001668626	0.002612476
508	0.002563253	0.001361712	0.011044268	0.020928841		0.012590939	0.006879338	0.03368114	0.254096759		0.000872953	0.000574861	0.00165121	0.002559272
509	0.002541235	0.001353441	0.010956472	0.020739255		0.012483756	0.006831905	0.033170746	0.253458978		0.000866859	0.000573831	0.001634395	0.002510663
510	0.002515149	0.001340743	0.010854893	0.020577187		0.01235025	0.006756614	0.032766519	0.251262556		0.000858184	0.000568789	0.001622225	0.002544633
511	0.002494983	0.001328396	0.010764876	0.020401416		0.012247938	0.006686265	0.032440841	0.248404815		0.000850927	0.000563517	0.00161214	0.002558906
512	0.002472705	0.001317869	0.010650441	0.020219235		0.012135027	0.006620787	0.032029203	0.245963813		0.000843909	0.000559834	0.001590847	0.00249147
513	0.002455536	0.001310156	0.010561596	0.020057437		0.012039189	0.006580199	0.031837388	0.243291093		0.000837675	0.000556436	0.001576754	0.002463591
514	0.002434073	0.001303596	0.010441868	0.019866819		0.01191373	0.006520315	0.031426166	0.24114923		0.000830654	0.000554851	0.001559256	0.002440012
515	0.002408876	0.001293605	0.010342942	0.019671829		0.011775907	0.006437573	0.031044413	0.239236559		0.000821305	0.000548395	0.001544293	0.002409971
516	0.002387554	0.001284435	0.010239673	0.019527988		0.011676652	0.006389749	0.030637067	0.236855659		0.000814277	0.00054464	0.001529394	0.002400819
517	0.002370578	0.001269814	0.010154129	0.019319405		0.011597518	0.00633709	0.030389425	0.23414248		0.000808594	0.000539711	0.001518163	0.00238907
518	0.002346511	0.001259268	0.010043878	0.019116766		0.011471341	0.006265508	0.029812464	0.233101939		0.000800186	0.000534469	0.001498809	0.002352017
519	0.002323582	0.001252661	0.009947913	0.018971231		0.011341846	0.006202761	0.029664424	0.229452725		0.00079234	0.000530845	0.001485448	0.002349399
520	0.002305398	0.001244038	0.009842137	0.0188053		0.011241759	0.006156188	0.02930174	0.227226607		0.000785802	0.000526602	0.001469222	0.002310172
521	0.002288648	0.001235638	0.009750376	0.018648025		0.011162034	0.006102157	0.028842274	0.226679389		0.000780491	0.000524277	0.001456443	0.002299599
522	0.002274111	0.001226875	0.009656913	0.018489093		0.011093363	0.006059568	0.028650277	0.22308365		0.000776009	0.000522359	0.001442624	0.002297132
523	0.002249123	0.001217158	0.009580512	0.018313187		0.010972074	0.00602605	0.028318586	0.220553783		0.000766952	0.000515474	0.00142996	0.002273602
524	0.002226926	0.001207952	0.009486043	0.01818259		0.010847617	0.005952457	0.02801271	0.21885567		0.000758632	0.00050957	0.001411157	0.002222082
525	0.00220862	0.001200858	0.009410903	0.018000677		0.010738223	0.005887439	0.027734622	0.216686363		0.000751571	0.000505075	0.00139971	0.002197581
526	0.002183544	0.00119143	0.009298199	0.017783372		0.010599398	0.005813822	0.027328897	0.214269922		0.000742541	0.000500435	0.001385865	0.002204638
527	0.002172908	0.001180791	0.009211117	0.017633004		0.010562515	0.005791282	0.027027694	0.212317699		0.000739817	0.000498149	0.001373529	0.002193389
528	0.002148693	0.001171399	0.009124431	0.017487871		0.01043409	0.005725259	0.026710867	0.21023274		0.000731273	0.000492996	0.001361549	0.00218949
529	0.002125419	0.00116412	0.009037406	0.017313976		0.010313238	0.005674801	0.026402108	0.208019492		0.000722905	0.000488323	0.00134426	0.002125706
530	0.002111574	0.001157988	0.008927855	0.017151384		0.010245535	0.005632497	0.026015712	0.205858089		0.000719004	0.00048714	0.001327422	0.002102849
531	0.002097889	0.001151665	0.00883595	0.016970811		0.010161201	0.00557998	0.025681195	0.203594127		0.000713864	0.000483653	0.001314088	0.002068699
532	0.002077552	0.001145112	0.008742364	0.016833621		0.010040785	0.005526104	0.025388145	0.20190747		0.000706993	0.000481812	0.001299007	0.002053765
533	0.002059802	0.001135061	0.008678795	0.016685213		0.009960403	0.005481639	0.025130767	0.19992305		0.000700925	0.000477476	0.001288587	0.002024118
534	0.002041156	0.001125571	0.008601651	0.016547901		0.009873326	0.005432396	0.024826822	0.1979492		0.000694738	0.000473866	0.001278241	0.002028407
535	0.00202519	0.001121367	0.008525652	0.016375525		0.009774581	0.005376149	0.024541318	0.19584967		0.000689152	0.000471315	0.00127039	0.002063725
536	0.002013232	0.001112444	0.008423521	0.016215317		0.009717677	0.005353675	0.024177769	0.193639852		0.000684804	0.000466996	0.001253791	0.002031618
537	0.001991293	0.001104836	0.008354694	0.016097213		0.009594758	0.005300174	0.023957566	0.192020852		0.000676693	0.000461973	0.001241102	0.001984901
538	0.001976962	0.001096559	0.00825356	0.015937872		0.009525243	0.005254727	0.023650375	0.190380115		0.000672037	0.000459551	0.001226372	0.001965007
539	0.001958235	0.001089243	0.008178012	0.015763525		0.00942004	0.005187978	0.023376362	0.188550729		0.000665323	0.000455692	0.001216565	0.001953244
540	0.001954652	0.001084575	0.008097514	0.015621269		0.00940505	0.005171138	0.023058105	0.186349519		0.000664049	0.000454709	0.001204729	0.001939489
541	0.001932681	0.001075776	0.008026112	0.015481707		0.009292798	0.00511795	0.022811144	0.184599454		0.000655291	0.000447043	0.001193776	0.001941973
542	0.00191409	0.00106709	0.00792773	0.015310275		0.009195173	0.005058377	0.02244949	0.18237987		0.000648901	0.000441756	0.001174249	0.001866944
543	0.001893154	0.0010645	0.007862577	0.015184122		0.009066779	0.005011734	0.022220208	0.180803533		0.000641439	0.000440123	0.001166571	0.001864401
544	0.001884027	0.001057269	0.007775559	0.015070238		0.009031413	0.005000439	0.021950838	0.179322249		0.000639117	0.000438971	0.001154286	0.001872431
545	0.001877143	0.001048716	0.007707029	0.014912316		0.009000558	0.00496969	0.021731349	0.177625211		0.000636692	0.000436597	0.00114231	0.001821443
546	0.001856895	0.001045218	0.007618834	0.014776585		0.0088827	0.004911452	0.021418901	0.17577083		0.000629566	0.000433426	0.001132151	0.001832212
547	0.001836985	0.001034804	0.007543538	0.014633624		0.008785324	0.004862898	0.0211799	0.173967098		0.000621902	0.000426792	0.001119692	0.001793422
548	0.001815674	0.001031304	0.007462273	0.014531717		0.008668862	0.004816744	0.020894469	0.172264747		0.00061531	0.000425541	0.001107291	0.001797216
549	0.001805441	0.001024786	0.007412467	0.014382541		0.008605666	0.004777031	0.020707508	0.170669022		0.000610973	0.000421685	0.00110167	0.001789246
550	0.001793467	0.001017265	0.007325033	0.014232193		0.008555064	0.004745639	0.020416487	0.16908033		0.000606803	0.000418479	0.001087962	0.001774412
551	0.001778665	0.001011024	0.007253795	0.014111732		0.008473995	0.004696991	0.020200479	0.167630132		0.000602298	0.000417219	0.001076305	0.001731687
552	0.001757613	0.001002319	0.007189561	0.014003802		0.008370475	0.004644602	0.019959937	0.166128288		0.000594931	0.000412627	0.001069073	0.001751851
553	0.001737398	0.000991348	0.00710904	0.013839255		0.008262646	0.004593036	0.019674621	0.164202594		0.000585851	0.000403129	0.001058207	0.001745457
554	0.001728497	0.000987547	0.007027336	0.013716291		0.008232005	0.004600062	0.019376023	0.162430553		0.000585606	0.000406858	0.001043358	0.00170834
555	0.001711074	0.00098546	0.00696224	0.013597973		0.008114419	0.004531022	0.019192354	0.16123988		0.000577983	0.000401454	0.001031451	0.001670245
556	0.0017097	0.000978162	0.006881507	0.013491395		0.008106159	0.004499037	0.018974423	0.160307207		0.000577467	0.000400931	0.00101765	0.001644076
557	0.001687123	0.000971542	0.006823756	0.013359118		0.00799773	0.004463848	0.018763434	0.158576663		0.000570474	0.000398119	0.001009387	0.00161892
558	0.001676874	0.000965619	0.006762706	0.013258289		0.007944124	0.004427237	0.018528998	0.157036746		0.00056644	0.000394322	0.00100146	0.001619166
559	0.001655565	0.000958622	0.006704749	0.013127099		0.007830523	0.004368811	0.018183245	0.156374028		0.00055775	0.000387515	0.000993187	0.001614512
560	0.001638506	0.000956027	0.006631977	0.013023276		0.007735622	0.004326521	0.018053471	0.153816874		0.000553575	0.000389264	0.000979745	0.001579987
561	0.001630199	0.000952438	0.006589608	0.012952965		0.007686531	0.004309613	0.017826198	0.154406719		0.000549812	0.000385721	0.00097695	0.001616629
562	0.001622482	0.000951866	0.006552213	0.012974946		0.007651131	0.004303545	0.017931687	0.153200875		0.000547396	0.000384773	0.000964911	0.001554922
563	0.001613595	0.000949504	0.006503208	0.012884811		0.007580198	0.004252611	0.017795602	0.152275894		0.000542814	0.000381702	0.000957383	0.001540499
564	0.001599676	0.000945776	0.006465877	0.012791092		0.007510574	0.00424128	0.017628848	0.151610603		0.000538723	0.000380242	0.000954011	0.001553013
565	0.001586757	0.00093897	0.006423668	0.01271484		0.007444741	0.004198585	0.017536641	0.150277715		0.00053323	0.000375758	0.000947465	0.001543401
566	0.001579661	0.000931522	0.006360767	0.012580171		0.007418881	0.004172791	0.01728416	0.148622982		0.000531287	0.000373412	0.00093969	0.001556528
567	0.001558317	0.000928839	0.006301034	0.012460947		0.007309723	0.004147063	0.017070141	0.146978088		0.000525325	0.00037404	0.00092771	0.001509573
568	0.001540647	0.000920235	0.006248671	0.012407598		0.007214538	0.004089256	0.016861495	0.147168007		0.000517702	0.000366696	0.000919116	0.001489976
569	0.001539576	0.000918251	0.006192573	0.012285478		0.007194323	0.004071048	0.016741284	0.144720423		0.000516717	0.000366226	0.000909056	0.001456303
570	0.001535748	0.000914544	0.006127099	0.012204931		0.007173607	0.004041074	0.016528182	0.143651966		0.000516191	0.000366423	0.000898046	0.001446705
571	0.001525804	0.000911417	0.006112334	0.012112213		0.007127251	0.004028937	0.016464788	0.142749966		0.000513451	0.000366268	0.000902379	0.001498157
572	0.001500592	0.000901989	0.006031849	0.012009948		0.006994489	0.003970089	0.016214465	0.141416893		0.000502888	0.000357107	0.000888678	0.001456421
573	0.001489313	0.000902587	0.006010676	0.011958188		0.006932847	0.003941159	0.016047951	0.141722057		0.00050005	0.000357584	0.000885514	0.001449984
574	0.001482748	0.000900512	0.005929653	0.011849391		0.006876849	0.003910892	0.015818384	0.140410206		0.000496277	0.000354237	0.000867268	0.001385485
575	0.00147474	0.000897679	0.005887621	0.011750667		0.00684153	0.003908242	0.015816091	0.138814395		0.000493858	0.000354033	0.000862841	0.00138119
576	0.001465594	0.00088938	0.005850186	0.011682915		0.006804407	0.003873404	0.01569369	0.137741928		0.000491292	0.00035235	0.000858023	0.001377735
577	0.001458537	0.000888167	0.005824329	0.0116286		0.006768494	0.003866904	0.015489655	0.138343764		0.000489785	0.00035376	0.000857858	0.00142401
578	0.001446432	0.000882394	0.005768687	0.011539		0.006687142	0.003815569	0.015412184	0.135616367		0.000482895	0.000344889	0.000845678	0.001377739
579	0.001441557	0.000878005	0.005742096	0.011459385		0.006678081	0.003788882	0.015253903	0.133947793		0.000482355	0.000344858	0.000842562	0.001377282
580	0.00142391	0.00087668	0.00570912	0.011438907		0.006571388	0.003761114	0.015222094	0.134013543		0.00047489	0.000340564	0.000833917	0.001339954
581	0.001419764	0.000875298	0.005670527	0.011322991		0.006544309	0.00375989	0.015059874	0.132642307		0.00047362	0.000341512	0.000826949	0.001311368
582	0.001409448	0.000871167	0.005605889	0.011239315		0.006497741	0.003739714	0.014909835	0.131782955		0.000471513	0.00034246	0.000819024	0.001315348
583	0.001408715	0.000865871	0.00555222	0.011187679		0.006493306	0.003707788	0.014756611	0.130893058		0.000470753	0.000339308	0.000814553	0.001341972
584	0.001395014	0.000855675	0.005527406	0.011106333		0.00643494	0.003682669	0.014651116	0.12995003		0.000464858	0.000332428	0.000809926	0.001335657
585	0.001387915	0.000858951	0.00553464	0.01107175		0.00639499	0.003672352	0.014613481	0.129096534		0.000464186	0.000335457	0.000812489	0.001343821
586	0.001373615	0.000859385	0.005459737	0.011018229		0.006305214	0.003654771	0.014467509	0.12863505		0.000457372	0.000331339	0.000801173	0.00132651
587	0.001376553	0.000858677	0.005408759	0.010910063		0.006317436	0.003650748	0.01431898	0.127520727		0.000459425	0.000334244	0.000790714	0.001277345
588	0.001375666	0.000852397	0.005396953	0.010896931		0.006328313	0.003631836	0.014226021	0.126521747		0.000460242	0.000333765	0.000787097	0.001266366
589	0.001361625	0.000847711	0.005379384	0.010839549		0.006245696	0.003585931	0.014177518	0.126058203		0.000454009	0.000328893	0.000786247	0.001289861
590	0.001348201	0.000842392	0.005322561	0.010760768		0.006161295	0.003546981	0.014045868	0.125477419		0.000447805	0.0003235	0.000778816	0.001286764
591	0.001353792	0.000841371	0.005291809	0.010705782		0.006207458	0.003552762	0.013840509	0.125350801		0.000451092	0.00032595	0.000772338	0.001242242
592	0.001336409	0.000841023	0.005276269	0.010696613		0.006113677	0.003557531	0.013863216	0.12517627		0.000445744	0.00032558	0.000773667	0.001285549
593	0.001330353	0.000835015	0.005235861	0.010606558		0.006074802	0.00349955	0.013824612	0.123336164		0.000441932	0.000320107	0.000763338	0.001232062
594	0.001316073	0.000835969	0.005188306	0.010541954		0.005990057	0.003485385	0.013628611	0.122219065		0.000436883	0.000319542	0.000755716	0.001208643
595	0.001321019	0.000834487	0.005174492	0.010510505		0.006032122	0.003488322	0.01363752	0.121986025		0.000439925	0.000321335	0.000754831	0.001224079
596	0.001318796	0.000834362	0.005132275	0.010459276		0.006004809	0.003496957	0.013499132	0.121070626		0.000439094	0.00032221	0.000748569	0.001219924
597	0.001303772	0.000827902	0.005115251	0.010383088		0.005933071	0.003452551	0.013422506	0.120217286		0.000432149	0.000314105	0.000747168	0.001225292
598	0.001302061	0.000827301	0.005093714	0.010368841		0.005915812	0.003432841	0.013338204	0.119803893		0.00043229	0.000315906	0.000742172	0.001196927
599	0.001300683	0.000830418	0.005039879	0.010286486		0.005891416	0.003440503	0.013266214	0.119287283		0.000430993	0.000315488	0.000736785	0.001213807
600	0.001301621	0.000819221	0.005002484	0.010239229		0.005915046	0.003400499	0.013234185	0.118095816		0.000431532	0.000312829	0.000730325	0.001192634
601	0.001288723	0.000819933	0.004968662	0.010160525		0.005854489	0.003408183	0.013220793	0.115574089		0.000428782	0.000314932	0.000730272	0.001212528
602	0.001282647	0.000820916	0.004925355	0.010115729		0.005805441	0.003383098	0.013139129	0.114554568		0.00042619	0.000313837	0.000724212	0.001220398
603	0.001275713	0.000813858	0.004948107	0.010147174		0.005783045	0.003359938	0.013050661	0.115374985		0.000422054	0.000307483	0.000723373	0.001206277
604	0.001273744	0.000822593	0.004921837	0.010106119		0.005750262	0.003360667	0.012951321	0.116277625		0.000422811	0.00031263	0.000716833	0.00117529
605	0.001265077	0.000813388	0.004900022	0.010048983		0.005699886	0.003310627	0.012774693	0.115951883		0.000418031	0.0003059	0.000711729	0.001138341
606	0.001259031	0.000816577	0.004832503	0.00999575		0.005668969	0.003324037	0.012691343	0.114777496		0.000416885	0.000308186	0.000702931	0.001135067
607	0.001257635	0.000810295	0.004843503	0.009990108		0.005672615	0.003302197	0.012802279	0.113588156		0.000416163	0.000305978	0.000707211	0.001170869
608	0.001262239	0.000810713	0.004922647	0.01026624		0.005696635	0.003314399	0.013138317	0.117004987		0.000417708	0.000306147	0.000712803	0.001173791
609	0.001243442	0.000807543	0.004879491	0.010165869		0.005587722	0.003274602	0.013117533	0.114074088		0.000410228	0.000302072	0.000708926	0.001175899
610	0.001251402	0.000807382	0.004783374	0.009935856		0.005633586	0.003278295	0.012804643	0.11100083		0.000414202	0.000304625	0.00070021	0.00117146
611	0.001243104	0.000798222	0.004711848	0.009779376		0.005604174	0.003252832	0.012573877	0.109408423		0.000410082	0.00029858	0.000688804	0.001136226
612	0.001244699	0.000804783	0.004702573	0.009788154		0.005596478	0.003265262	0.012478181	0.109966819		0.000410519	0.000301111	0.000686146	0.001128329
613	0.001235914	0.000801134	0.004691773	0.009723639		0.005554955	0.0032299	0.012276649	0.110905192		0.000408369	0.000300163	0.000687374	0.001149406
614	0.001225446	0.000803145	0.00467677	0.009682243		0.005479292	0.003219397	0.012249243	0.110000773		0.0004043	0.000299173	0.000686092	0.001161619
615	0.001221023	0.00079987	0.004626925	0.009660609		0.00547321	0.003234225	0.012361992	0.106977863		0.000402506	0.000296615	0.000677663	0.001134417
616	0.001220531	0.000802789	0.004582604	0.009612667		0.005458455	0.00322141	0.012402949	0.104963423		0.000402734	0.000298204	0.000671722	0.001123197
617	0.001219551	0.000798478	0.004564851	0.009611577		0.005452335	0.003197256	0.012413373	0.104197388		0.000401386	0.000294637	0.000668593	0.00111044
618	0.00122606	0.000796607	0.004517646	0.009547969		0.005491862	0.003201761	0.012241745	0.103447249		0.000404131	0.000296431	0.00066439	0.001131675
619	0.001217788	0.000790738	0.004522495	0.009486992		0.005454297	0.003171996	0.012168482	0.103433518		0.000402141	0.000296219	0.000663382	0.001090747
620	0.00121143	0.000793505	0.004522553	0.009516793		0.005424249	0.003182914	0.012231119	0.103808096		0.000399671	0.000294545	0.000663107	0.001105463
621	0.001198775	0.000793822	0.004463452	0.0093817		0.005350325	0.003161682	0.012150695	0.100284821		0.000394471	0.00029144	0.000656861	0.001103417
622	0.001205327	0.000788014	0.004445529	0.009396675		0.005396657	0.003166304	0.012104934	0.10014373		0.000398125	0.000293561	0.000656277	0.001124456
623	0.001201295	0.000793027	0.004441346	0.009344311		0.005344509	0.003141014	0.012200871	0.100559258		0.000393994	0.000290067	0.000649133	0.001053798
624	0.001203369	0.000789	0.004416511	0.009336931		0.005372665	0.003163606	0.011836925	0.103296951		0.000396776	0.000293747	0.000645168	0.001075727
625	0.001196867	0.000782152	0.004397508	0.009281608		0.005349691	0.003130204	0.011816395	0.101223888		0.000394611	0.000290635	0.000643859	0.001070617
626	0.001187141	0.000785509	0.004363117	0.009266676		0.005279616	0.003115087	0.01168649	0.100624037		0.000390503	0.000289495	0.000640123	0.001092946
627	0.001187608	0.000780939	0.004342314	0.009163329		0.005284154	0.003090131	0.011624297	0.099865671		0.000389837	0.000286295	0.000636974	0.001075143
628	0.001176207	0.000785266	0.004334802	0.009160091		0.005222851	0.003089192	0.01145495	0.101114175		0.000387274	0.000287668	0.000634299	0.001062667
629	0.001174925	0.000781526	0.004330654	0.009129423		0.005205598	0.003058519	0.011414161	0.101587708		0.000385201	0.000285055	0.000630395	0.001022827
630	0.00117354	0.000775913	0.004303579	0.009134063		0.005209151	0.003072012	0.011503773	0.09985913		0.000386101	0.000286735	0.000628441	0.001043114
631	0.001168388	0.00077681	0.004268965	0.009059249		0.005185486	0.003078641	0.011627668	0.097869088		0.000385153	0.000288038	0.000624816	0.001035271
632	0.001165128	0.000777282	0.004235046	0.009021899		0.005149751	0.003049462	0.011628902	0.095388096		0.000382447	0.000284346	0.000621766	0.001050902
633	0.00115893	0.000773702	0.004235516	0.008970082		0.005131922	0.003039024	0.011582847	0.095793052		0.000380208	0.000281859	0.000624441	0.001080568
634	0.001158933	0.000773422	0.004221684	0.009001685		0.005139244	0.003052702	0.011488814	0.096218861		0.00038068	0.000283005	0.000617538	0.001033632
635	0.001155199	0.000768798	0.004186246	0.008945543		0.005108212	0.003018244	0.011410754	0.094709935		0.000377798	0.00027905	0.000613062	0.001029962
636	0.001154006	0.000772946	0.004141505	0.008898241		0.005081243	0.003011954	0.011357003	0.094362388		0.000376974	0.000278952	0.000605914	0.001007398
637	0.00114522	0.000766894	0.004152072	0.008880416		0.005061277	0.003008221	0.011351474	0.09515077		0.000375832	0.000279449	0.000608194	0.001026291
638	0.001147865	0.000772231	0.00414811	0.00886561		0.005058089	0.002999968	0.011231023	0.095051544		0.000375657	0.000278711	0.000606972	0.001027547
639	0.001127736	0.000762982	0.004125096	0.00879195		0.004980151	0.002973333	0.011073703	0.095008911		0.000370153	0.000276168	0.000602678	0.001012746
640	0.001132292	0.000763716	0.004108492	0.008755973		0.004998055	0.002987981	0.010909013	0.094926677		0.000371854	0.000278028	0.000599399	0.00099963
641	0.001131205	0.000765904	0.004104995	0.008731122		0.004975817	0.002973794	0.01076744	0.096617856		0.000370509	0.000276684	0.0005984	0.00098833
642	0.001135995	0.000765476	0.00407976	0.008687595		0.004991205	0.002969298	0.010698357	0.096027528		0.000371556	0.000276373	0.000593753	0.000973955
643	0.001131152	0.000759537	0.004059063	0.00862506		0.004983518	0.002951872	0.010624974	0.095508456		0.000369904	0.000273288	0.00059365	0.000993233
644	0.001139059	0.000765392	0.004031872	0.008601733		0.005004333	0.002966306	0.010643124	0.094371352		0.000372251	0.000275776	0.000589246	0.000991972
645	0.001131044	0.000758554	0.003999558	0.008556308		0.004980153	0.002954926	0.010663622	0.09165799		0.000369841	0.00027403	0.000585112	0.00098729
646	0.001127447	0.000757493	0.003974204	0.008524852		0.004969241	0.002958597	0.010601353	0.09145297		0.000369134	0.000273946	0.000581032	0.000981673
647	0.001131629	0.00076103	0.003968942	0.008512157		0.004973161	0.002948956	0.010683111	0.090873965		0.000369382	0.000272953	0.000580048	0.000970404
648	0.00113291	0.00075538	0.003928053	0.008460836		0.004982526	0.002918833	0.010533927	0.091387303		0.000369488	0.000271149	0.000572959	0.000946679
649	0.001130353	0.000753214	0.003940762	0.008476399		0.00497829	0.002918602	0.010575568	0.091132966		0.000369626	0.000272108	0.000577148	0.000958773
650	0.001132795	0.000754084	0.003931379	0.00844378		0.004988744	0.002926578	0.010439153	0.092419322		0.000369896	0.000270563	0.00057778	0.000987631
651	0.001118417	0.000753263	0.003926128	0.008370061		0.004913657	0.002912794	0.010338345	0.091848554		0.000364894	0.000268876	0.000577024	0.000981122
652	0.001120376	0.000755561	0.003911544	0.008330284		0.004913208	0.002903662	0.010294772	0.091075261		0.000365245	0.000268565	0.000574322	0.000976407
653	0.001119045	0.000754389	0.003902222	0.008301206		0.004900068	0.002895945	0.010270189	0.090469919		0.000364525	0.000268475	0.000573086	0.000971721
654	0.001120486	0.000754862	0.003884139	0.008277316		0.004907972	0.002899066	0.010272671	0.089623087		0.000366013	0.000270351	0.000569968	0.000966578
655	0.00111763	0.000750045	0.003887969	0.008235381		0.004907349	0.002895315	0.010315915	0.090223798		0.000365194	0.000268798	0.000570136	0.000961054
656	0.001114365	0.000752109	0.003882694	0.008262239		0.004882917	0.002887837	0.010264396	0.089600909		0.000363907	0.000268864	0.000568354	0.000958288
657	0.001115105	0.000756344	0.003859342	0.008184363		0.004861094	0.00286547	0.010128111	0.089038636		0.000362595	0.000266509	0.000565702	0.000951945
658	0.001120021	0.000760269	0.003862983	0.008197909		0.004873548	0.002859137	0.010196978	0.089299225		0.000364374	0.000268023	0.000564693	0.000948589
659	0.00111415	0.000757104	0.003852584	0.008135891		0.004841586	0.002842928	0.010215222	0.088871383		0.000361434	0.00026557	0.000563529	0.000943052
660	0.00112237	0.000760404	0.003817648	0.008099166		0.004877043	0.002855617	0.010265938	0.086877753		0.000365157	0.000269284	0.000558768	0.000938249
661	0.001123504	0.000761134	0.003841387	0.008111527		0.004869535	0.002836177	0.010294264	0.086935774		0.000365366	0.00026884	0.000560354	0.000933604
662	0.00111858	0.000760769	0.003843674	0.00811239		0.004841867	0.002828979	0.010197742	0.088148651		0.000363147	0.000266844	0.00055947	0.000930072
663	0.001121339	0.000767611	0.003820166	0.008042372		0.004828263	0.002818708	0.010069873	0.086869059		0.000362045	0.000264521	0.000557232	0.000924621
664	0.001124069	0.000770194	0.003804001	0.007972356		0.004838873	0.002820391	0.010049513	0.086399458		0.000363514	0.000266308	0.000554684	0.00091806
665	0.00112563	0.000771956	0.00380927	0.007993471		0.00483871	0.002815826	0.010298911	0.084723474		0.000364171	0.000267163	0.000555323	0.000914925
666	0.001129626	0.000772895	0.003773498	0.007925876		0.00485881	0.002838257	0.010283372	0.083395696		0.000366417	0.00027055	0.000551201	0.000910137
667	0.001133358	0.00078022	0.003779302	0.007944163		0.004852969	0.002823914	0.010354878	0.082945481		0.000366868	0.000270965	0.000551193	0.000906306
668	0.001137152	0.000783018	0.003785482	0.007950226		0.004854493	0.002818957	0.010287434	0.083062375		0.00036767	0.000270878	0.000550123	0.000903005
669	0.001131858	0.000784371	0.00377262	0.007909811		0.004816342	0.002786166	0.010155882	0.082981156		0.000364764	0.00026715	0.000548384	0.000898344
670	0.001129883	0.000785877	0.003765166	0.007860988		0.004803387	0.002780738	0.009998975	0.084540691		0.000363935	0.000266979	0.000546602	0.000892779
671	0.001137151	0.000790672	0.003764801	0.007831599		0.004816982	0.002784572	0.010095297	0.08476879		0.000365852	0.000268618	0.000546377	0.000887511
672	0.001138961	0.000789893	0.003763739	0.007864293		0.004835333	0.002800953	0.010098451	0.084701575		0.000368131	0.000272347	0.000544838	0.000885324
673	0.001134339	0.000790231	0.003758426	0.007842612		0.004815045	0.002799461	0.010018393	0.083819619		0.000366625	0.000271536	0.000543887	0.000881069
674	0.001130151	0.000791002	0.003744155	0.007832598		0.004787464	0.002786523	0.009968308	0.083508136		0.000364676	0.000270054	0.000540991	0.000877315
675	0.001125384	0.000790628	0.003734189	0.007774829		0.004756605	0.002761819	0.009975255	0.083294378		0.000362036	0.000266472	0.000539977	0.000871277
676	0.001128246	0.000793676	0.00372493	0.007757524		0.004761227	0.002770755	0.009976972	0.083106432		0.000363091	0.000268299	0.000538103	0.00086704
677	0.001127314	0.000793295	0.003711508	0.007755451		0.004750094	0.002772407	0.009949183	0.082547635		0.000362595	0.000268592	0.000536281	0.000863429
678	0.001122975	0.000789643	0.003685222	0.007770207		0.004732566	0.002775253	0.009928569	0.082682831		0.000361521	0.00026863	0.000532198	0.00086103
679	0.001119047	0.000789524	0.003656503	0.007731754		0.004719301	0.002772895	0.009909722	0.081066462		0.00036094	0.000269652	0.000528366	0.000855318
680	0.001113809	0.000788536	0.003631857	0.007696242		0.004693567	0.002757607	0.00988905	0.081008679		0.000358863	0.000267727	0.000525052	0.000851132
681	0.001104664	0.000781654	0.003616433	0.00763381		0.004666327	0.002752812	0.009792816	0.081523878		0.00035636	0.000265941	0.000523053	0.000845018
682	0.001099758	0.00077754	0.003573094	0.007591073		0.004654612	0.002759087	0.009606337	0.080465134		0.000355628	0.000266968	0.000517351	0.000840003
683	0.001095716	0.000778754	0.003543466	0.007574914		0.004626932	0.002750029	0.009899914	0.077803115		0.000353833	0.000266629	0.000514317	0.000836357
684	0.001085674	0.000772994	0.003515344	0.007607383		0.004583487	0.002730343	0.009914857	0.077618797		0.000350661	0.000265078	0.000509667	0.000834208
685	0.001080404	0.000768252	0.003497094	0.007572614		0.00456663	0.002729553	0.009651138	0.078917684		0.000349484	0.000264907	0.000506292	0.00082854
686	0.001067511	0.000764214	0.003458757	0.007530168		0.004503097	0.002693916	0.00944858	0.078814843		0.000344125	0.000260446	0.000500986	0.000823551
687	0.001051825	0.000754745	0.003446365	0.007546349		0.0044471	0.002674501	0.009375862	0.079150072		0.000339118	0.000257204	0.000499113	0.00082079
688	0.001046183	0.000749929	0.003409398	0.007520306		0.004433869	0.002681755	0.009272586	0.079112268		0.000337882	0.000256916	0.000494004	0.00081673
689	0.00103913	0.000749867	0.003403772	0.007546074		0.004390177	0.002665661	0.009292111	0.078956675		0.0003345	0.000254695	0.000492682	0.000813435
690	0.001038339	0.000750169	0.003376385	0.007550141		0.004382985	0.002661331	0.009358121	0.077636139		0.000334608	0.00025546	0.000488508	0.000809959
691	0.001030419	0.000745597	0.003345836	0.007498075		0.004348955	0.0026407	0.009269589	0.077272175		0.000332093	0.000254003	0.000484814	0.0008044
692	0.001013806	0.000737079	0.003307705	0.007469686		0.00428347	0.002620284	0.008988386	0.077279819		0.000326363	0.000250957	0.000479953	0.000800529
693	0.001006114	0.000731952	0.003307107	0.00748512		0.004261638	0.002619503	0.008999156	0.076962649		0.000324905	0.000251407	0.000479097	0.00079733
694	0.001001833	0.00072846	0.00329032	0.007459962		0.004247102	0.002617363	0.008957665	0.076663735		0.000324063	0.00025129	0.000475978	0.000792685
695	0.000990553	0.000725026	0.003257248	0.007419911		0.004187941	0.00259132	0.008873497	0.076050347		0.000318868	0.000246608	0.000471885	0.000787768
696	0.000982373	0.000720453	0.00320757	0.007403027		0.004157672	0.002578945	0.008906166	0.074924182		0.000316535	0.000245629	0.000465369	0.000784382
697	0.000981659	0.000717419	0.003193636	0.007378406		0.004154854	0.002572799	0.008878339	0.07473847		0.000317036	0.000246676	0.000463155	0.000780244
698	0.000973036	0.000713366	0.003186476	0.007348107		0.004114989	0.002559607	0.008729174	0.075573753		0.000313841	0.000244924	0.000461663	0.000775886
699	0.000964649	0.000709108	0.003162284	0.007336998		0.004084897	0.002556905	0.008699347	0.07550374		0.000311487	0.000244407	0.000458461	0.000771951
700	0.000961518	0.000708565	0.003117231	0.007313136		0.00407028	0.002551765	0.008557778	0.074729332		0.000310535	0.000244021	0.000452164	0.000767932
701	0.000951113	0.000702971	0.003100807	0.007255956		0.004030641	0.002543628	0.008518498	0.074170766		0.000307001	0.000241466	0.000449901	0.000762056
702	0.000945815	0.000698005	0.003100889	0.007287349		0.004014634	0.002543789	0.008595592	0.074629579		0.000306079	0.00024216	0.000448474	0.000759664
703	0.000941388	0.000695482	0.003085391	0.00729684		0.003997954	0.002540077	0.008695524	0.074356907		0.000304975	0.000242248	0.000446631	0.000757032
704	0.000934089	0.000693347	0.003070343	0.007276869		0.00396139	0.002519709	0.008652154	0.073443547		0.00030202	0.000239787	0.000444091	0.000753384
705	0.000930484	0.00069103	0.003034767	0.007218493		0.003941458	0.002515993	0.008647237	0.071363114		0.000301127	0.000240429	0.000439843	0.000747557
706	0.000927825	0.000690483	0.003022951	0.007180504		0.003919013	0.002497847	0.008692428	0.070760208		0.000299862	0.000239506	0.000437259	0.000742281
707	0.000919111	0.000687384	0.003013436	0.007170416		0.003885928	0.00247867	0.008756254	0.070129529		0.000297171	0.000237283	0.000435708	0.000738497
708	0.000910601	0.000682087	0.002995852	0.007160404		0.003857988	0.002482065	0.00861701	0.070535827		0.000294884	0.000236625	0.00043224	0.000734874
709	0.000904927	0.000680323	0.00301646	0.00719164		0.003833995	0.002485649	0.008537954	0.072297463		0.000292889	0.000236054	0.000432809	0.000732317
710	0.000897197	0.000678655	0.003007784	0.007169975		0.003791128	0.002462741	0.008299442	0.073292929		0.000289867	0.000234735	0.00043036	0.000728631
711	0.000895379	0.000677148	0.003006283	0.007176874		0.003778922	0.002456	0.008099035	0.074615026		0.000289144	0.000234498	0.000428851	0.000725096
712	0.000890974	0.000673454	0.003007519	0.007172789		0.003765598	0.002442635	0.008070564	0.075746799		0.000287983	0.000232602	0.000427788	0.000720932
713	0.000877655	0.00066489	0.002991155	0.007144629		0.003714672	0.002423511	0.008051096	0.074755805		0.000283799	0.000230024	0.000426018	0.000716554
714	0.00087793	0.000664315	0.002965676	0.007122304		0.003712084	0.002431467	0.008046696	0.072892173		0.000284236	0.000231701	0.000422461	0.000712583
715	0.000872854	0.000663743	0.002936808	0.007073651		0.00368587	0.002429464	0.008048991	0.072286467		0.000282271	0.000231182	0.000418969	0.000707472
716	0.000864049	0.000664609	0.002915863	0.007056155		0.003630829	0.00240183	0.007962093	0.072657577		0.000278045	0.000227852	0.000415515	0.000703984
717	0.000863415	0.00066356	0.002914433	0.007053339		0.003630662	0.002396916	0.007910334	0.072783904		0.000278706	0.000228481	0.000414217	0.000700014
718	0.000859464	0.000661052	0.002891735	0.007028656		0.003621394	0.002401307	0.007918866	0.07268866		0.000278353	0.000229309	0.000410833	0.000695654
719	0.00085241	0.000659785	0.002868863	0.00698841		0.003587492	0.002401379	0.00789569	0.07239938		0.000275877	0.000229021	0.000408071	0.000691581
720	0.000845549	0.000657653	0.002861003	0.007009065		0.003555961	0.002392824	0.007743841	0.073013938		0.000273145	0.000227388	0.000405614	0.000689099
721	0.000834766	0.000650939	0.002864232	0.007003362		0.003519166	0.002380743	0.007625985	0.073905076		0.000269854	0.000225271	0.000404572	0.000684932
722	0.000826527	0.000649103	0.002854939	0.007004943		0.00348897	0.002400648	0.007637972	0.074320637		0.000268047	0.000226422	0.00040317	0.000682572
723	0.000825553	0.000650189	0.002826187	0.007003685		0.003477706	0.002385221	0.007709552	0.073104074		0.000267254	0.000224854	0.000399565	0.000680068
724	0.000824227	0.000645766	0.002801543	0.006989202		0.003468599	0.002373674	0.007729344	0.071569165		0.000267007	0.000224937	0.000396163	0.00067644
725	0.000823961	0.000640579	0.002786349	0.006962089		0.003475276	0.002373391	0.00767149	0.070834944		0.000266839	0.000223609	0.000393614	0.00067142
726	0.000821684	0.00064134	0.002786014	0.0069602		0.003458159	0.002355548	0.007615531	0.072084123		0.000265881	0.000223454	0.000392844	0.000678075
727	0.000817119	0.000639599	0.002780687	0.006909328		0.003436773	0.002345934	0.007451983	0.072471593		0.000264776	0.000222537	0.000390405	0.000661299
728	0.000808953	0.000636068	0.002740485	0.006847064		0.003394926	0.002355568	0.007318169	0.070737324		0.000261955	0.000222324	0.000385601	0.000653209
729	0.00079913	0.000639778	0.002739409	0.006863169		0.003344073	0.002368858	0.007494681	0.069771443		0.000259725	0.000225616	0.00038512	0.000655943
730	0.000792218	0.000632582	0.002719878	0.006898319		0.003332492	0.002356924	0.007535874	0.068322929		0.000258257	0.000223952	0.000385862	0.000699024
731	0.000776323	0.000626141	0.002683832	0.006830562		0.003254748	0.002307714	0.007440946	0.068654825		0.000251301	0.000217619	0.000378913	0.00067262
732	0.000779877	0.000627023	0.002674764	0.006793779		0.003271672	0.002286881	0.007391376	0.069892865		0.00025287	0.000217794	0.00037739	0.000666142
733	0.000770823	0.000627736	0.002650121	0.006856983		0.003228754	0.002288735	0.007417824	0.069620324		0.000250762	0.000218843	0.000368134	0.000626664
734	0.000768686	0.000628995	0.002627977	0.00683928		0.003211671	0.002293291	0.00746972	0.067830263		0.000249531	0.000217866	0.000368663	0.000645059
735	0.000758128	0.000633619	0.002589379	0.006771082		0.003136684	0.002311479	0.007456861	0.066332659		0.000245609	0.000218767	0.000363527	0.000639792
736	0.00074926	0.000629027	0.00257327	0.006752375		0.003122442	0.002342263	0.007331784	0.066374773		0.000244638	0.000220315	0.000356283	0.000607243
737	0.000740512	0.000620085	0.002567029	0.00673372		0.003083563	0.00228924	0.007224228	0.066695014		0.000241201	0.000216906	0.000353181	0.000593747
738	0.000743029	0.000619116	0.002581618	0.006728612		0.003109014	0.002284027	0.007261244	0.067806638		0.000242188	0.000216263	0.000360017	0.000625992
739	0.000744997	0.000613862	0.002563223	0.006738553		0.003115783	0.00227918	0.007241873	0.067830874		0.000242124	0.00021559	0.000352932	0.000605889
740	0.000732198	0.000611285	0.002547384	0.006765118		0.003049126	0.002258868	0.007212183	0.068141589		0.000238198	0.000215334	0.000348218	0.000592607
741	0.000730915	0.000618355	0.002536859	0.006752534		0.003032801	0.002263029	0.007138795	0.068330821		0.00023762	0.000216623	0.000345308	0.000578316
742	0.000721932	0.000616936	0.002510367	0.006693173		0.002980504	0.002260185	0.007083604	0.067030149		0.000234402	0.000214302	0.000345884	0.000605867
743	0.000728158	0.000608833	0.00249002	0.006679661		0.003028049	0.002242763	0.007029384	0.065429151		0.0002377	0.00021422	0.00033971	0.000576137
744	0.00071628	0.000609375	0.002490191	0.006642003		0.002986184	0.002240535	0.007037406	0.065547561		0.000234501	0.000214032	0.000340741	0.000574149
745	0.000712532	0.0006063	0.00252839	0.006646093		0.002975438	0.002246362	0.006829758	0.069212442		0.000232613	0.000212115	0.000343787	0.000567339
746	0.000705721	0.000605265	0.002558726	0.006677697		0.002928983	0.002229435	0.00652875	0.074692014		0.000230952	0.000212596	0.000341984	0.000557815
747	0.000703364	0.000606656	0.002534939	0.006632872		0.002922439	0.002261015	0.006079235	0.077813413		0.000230968	0.000215428	0.000338725	0.00056467
748	0.000701171	0.00061004	0.002527743	0.006537346		0.002886404	0.002265979	0.005998535	0.078126248		0.000228052	0.000213036	0.000342635	0.000592315
749	0.000701405	0.000603011	0.002521162	0.006537522		0.002914491	0.002257578	0.00607652	0.077822755		0.000228417	0.000211062	0.000342407	0.000603537
750	0.000690621	0.000605818	0.002515934	0.00662448		0.002839673	0.002254559	0.006092728	0.075923999		0.000224408	0.000211877	0.000344292	0.000616237
751	0.00069876	0.000606083	0.002506234	0.006681091		0.002864878	0.002230193	0.00630866	0.075846618		0.000226176	0.000211095	0.000331595	0.000543303
752	0.0006905	0.000601639	0.002456946	0.006620926		0.002829809	0.002222508	0.006489948	0.072302525		0.0002247	0.000210784	0.000329372	0.00056357
753	0.000677634	0.000596452	0.002426788	0.006613005		0.002793993	0.002222876	0.006582056	0.068955301		0.000221366	0.000209069	0.000330512	0.000586659
754	0.000677947	0.000594186	0.002416332	0.006558399		0.002815278	0.00224222	0.006611695	0.067127573		0.000222662	0.000210902	0.000326576	0.000562294
755	0.000674663	0.000593486	0.002399018	0.006515822		0.002782595	0.002226374	0.006403338	0.068440961		0.000220267	0.000209089	0.000318493	0.000533381
756	0.000668323	0.000590334	0.002412356	0.006494843		0.002761501	0.002198492	0.006403184	0.070230538		0.000219238	0.000207735	0.000323225	0.000554455
757	0.00067322	0.000591778	0.002437712	0.00651691		0.002790304	0.002193234	0.006521152	0.069310185		0.000221437	0.000208255	0.000322232	0.000534604
758	0.000673779	0.000592455	0.002406662	0.00646709		0.002756922	0.002185302	0.006417202	0.066571946		0.000219868	0.000208792	0.000317519	0.000522512
759	0.000668525	0.000594972	0.002440556	0.00652324		0.002723451	0.002241962	0.006547962	0.068380087		0.000218283	0.000211296	0.000320115	0.000529398
760	0.000651255	0.000596749	0.002459029	0.006510502		0.002627868	0.002187174	0.006383479	0.070305375		0.000210438	0.00020575	0.000321439	0.000525162
761	0.000656337	0.000588059	0.002483895	0.006513139		0.00269583	0.002203291	0.006331962	0.073196985		0.000215097	0.000208047	0.000327128	0.000543443
762	0.000663593	0.000587114	0.002413551	0.006426265		0.002746004	0.002196907	0.005991824	0.074554376		0.000218411	0.000209533	0.000320444	0.000559742
763	0.000650932	0.000583052	0.00241437	0.006420166		0.00265876	0.002147208	0.005861586	0.073679882		0.000211374	0.000203795	0.000322508	0.000557529
764	0.000645854	0.000587998	0.002386976	0.006431973		0.002613238	0.002187871	0.006085364	0.071781393		0.000209254	0.000205457	0.000314953	0.000528331
765	0.000638061	0.000586491	0.002359934	0.006376461		0.002586609	0.002168599	0.006271951	0.068893493		0.000207298	0.000203924	0.000312374	0.000531539
766	0.000640403	0.000584418	0.00237313	0.006375585		0.002589425	0.002169742	0.006355863	0.067811037		0.000208156	0.000204487	0.000319619	0.000559626
767	0.00062748	0.000582769	0.002375175	0.006413941		0.002530029	0.002120587	0.006171639	0.070135941		0.000203191	0.000200051	0.000314162	0.00053885
768	0.000621986	0.000579462	0.002395298	0.006303776		0.002519973	0.002111354	0.006019015	0.073360244		0.000203033	0.000199266	0.000316695	0.000534013
769	0.000629222	0.000582486	0.002410715	0.006339937		0.002523314	0.002110474	0.00600258	0.072956132		0.000203446	0.000200018	0.000313896	0.000510928
770	0.000621182	0.00057708	0.002344954	0.006278083		0.00250414	0.002109838	0.00604127	0.069161567		0.000201702	0.000199605	0.000308023	0.000510578
771	0.000626284	0.000572002	0.002353501	0.006381159		0.002549113	0.002141401	0.006373967	0.067525925		0.000205404	0.000201846	0.000312912	0.000534587
772	0.000635763	0.000568069	0.002317426	0.006371949		0.002601493	0.002132798	0.006494722	0.065274147		0.000209036	0.000202125	0.000308368	0.000525587
773	0.000621968	0.000570756	0.002247027	0.006226769		0.002514745	0.002078807	0.006202105	0.06363468		0.000201928	0.000197269	0.000305572	0.000538017
774	0.000627036	0.000576966	0.00223619	0.00622575		0.002542409	0.002172453	0.006055599	0.06457569		0.000206207	0.00020527	0.000305441	0.000564231
775	0.000619998	0.000575649	0.002265007	0.006161595		0.002474178	0.002071476	0.005920086	0.067348288		0.000199982	0.000197014	0.000311326	0.00056721
776	0.00061726	0.000575963	0.002226993	0.006209284		0.002473494	0.002114012	0.005775901	0.067819238		0.000199645	0.000200704	0.000293303	0.00050801
777	0.000621641	0.000575364	0.002239252	0.006202365		0.002512106	0.002144104	0.006028767	0.066105179		0.000202888	0.000203214	0.000298722	0.00051429
778	0.000609009	0.00056838	0.002202184	0.006203971		0.002468751	0.002092848	0.006170723	0.064460518		0.00019794	0.000196977	0.000291811	0.000504659
779	0.000618274	0.000564716	0.002217533	0.006197299		0.002506453	0.002091456	0.006198992	0.062437478		0.000201792	0.000199386	0.00030438	0.000568461
780	0.000602525	0.000563016	0.002190897	0.006171537		0.002414132	0.002043737	0.005960301	0.064481396		0.000195749	0.000195266	0.000293182	0.000522274
781	0.00060037	0.000567115	0.002193843	0.006253439		0.002394372	0.002127664	0.005945592	0.064953218		0.000194356	0.000199342	0.000286662	0.000503523
782	0.000622346	0.000562348	0.002259815	0.006201252		0.002539137	0.002110629	0.006244911	0.065390312		0.000203937	0.000200385	0.000306331	0.000540297
783	0.000606455	0.000574287	0.002187249	0.006186415		0.002440594	0.002123568	0.006240825	0.064265469		0.000198379	0.000199046	0.000289428	0.000511576
784	0.000600891	0.000564448	0.002216712	0.00614118		0.002402536	0.0020639	0.00617203	0.063991499		0.00019407	0.000194228	0.000301966	0.000545764
785	0.000587243	0.000553892	0.002162415	0.006204133		0.002366347	0.00203887	0.005895744	0.064310567		0.0001906	0.000192447	0.00029364	0.000560716
786	0.000598274	0.000565041	0.002194905	0.006311867		0.002433853	0.002089346	0.005962437	0.066886508		0.000193935	0.00019388	0.000298202	0.000578754
787	0.000588486	0.000556377	0.002143459	0.006266211		0.002340458	0.00201904	0.005955214	0.065979638		0.000188272	0.000190295	0.000275727	0.000481359
788	0.000617703	0.000556576	0.002199614	0.006293946		0.002502178	0.002046164	0.006163123	0.064993237		0.000199736	0.00019361	0.000292446	0.000525648
789	0.000592875	0.000572909	0.002119691	0.006050578		0.002338052	0.002151497	0.006015265	0.061232613		0.000193185	0.000199257	0.000288294	0.000528865
790	0.000575278	0.000555684	0.002134358	0.006164957		0.002283884	0.002088646	0.006245	0.059741143		0.000186184	0.000193631	0.000278792	0.000483615
791	0.000592017	0.000555546	0.002146925	0.006056583		0.002372644	0.002015579	0.00608166	0.06020067		0.000190083	0.000187729	0.000284414	0.00051113
792	0.000597492	0.000555546	0.002226173	0.006035768		0.00237107	0.002071456	0.006343417	0.059746326		0.000193738	0.000195318	0.000310202	0.000585081
793	0.000589625	0.000555665	0.002184686	0.006151417		0.002327702	0.002059699	0.006282132	0.062021943		0.000188127	0.000190583	0.000294487	0.000548794
794	0.000598948	0.000556748	0.002137463	0.00605603		0.002400872	0.00202009	0.006367894	0.059501081		0.000193513	0.000187901	0.000293121	0.000553004
795	0.000564367	0.000559094	0.002099251	0.006046712		0.002192852	0.00206088	0.006140472	0.059389246		0.00017908	0.00019115	0.000282265	0.000495771
796	0.000606107	0.000557582	0.002135869	0.006064343		0.002481432	0.002138871	0.005999788	0.061306812		0.000198041	0.00019764	0.000295103	0.000583232
797	0.000579541	0.000537988	0.002133957	0.006009541		0.002280021	0.001990099	0.005530505	0.065409405		0.000185719	0.00018644	0.000288305	0.0005321
798	0.000573391	0.00056089	0.002202195	0.006058733		0.002289199	0.002167427	0.005545972	0.069047369		0.000189007	0.000197877	0.000298758	0.000573395
799	0.000584961	0.000553243	0.002155873	0.006054285		0.00236262	0.002069092	0.005296212	0.070356285		0.000191458	0.000193835	0.000290489	0.00055973
800	0.000584441	0.000561373	0.002138444	0.00599172		0.002332313	0.002135726	0.005340053	0.06961315		0.00019232	0.00019884	0.000279533	0.000480562
