# Supplementary material for: Contrasting seasonality in optical-biogeochemical properties of the Baltic Sea
Source: PLoS One. 2017 Apr 6;12(4):e0173357. doi: 10.1371/journal.pone.0173357 (PMC5383033; doi:10.1371/journal.pone.0173357)
Supplement: S10 Table — (CSV) [file pone.0173357.s012.csv]

#This set of Baltic Sea IOP models and SIOP spectra is provided as supplement to:
#Stefan G.H. Simis, Pasi Yl�stalo, Kari Kallio, Kristian Spilling, Tiit Kutser. Contrasting seasonality in optical-biogeochemical properties of the Baltic Sea. PLOS ONE, 2017
#Please direct any enquiries to Stefan Simis, email stsi [at] pml (dot) ac (dot) uk
#Mass-specific particulate scattering spectra
#
Figure reference	13A	13A	13B	13B		13C	13C	13D	13D		13E	13E	13F	13F
Parameter	b_p*chl(?)	b_p*chl(?)	b_p*chl(?)	b_p*chl(?)		b_p*tsm(?)	b_p*tsm(?)	b_p*tsm(?)	b_p*tsm(?)		b_p*POC(?)	b_p*POC(?)	b_p*POC(?)	b_p*POC(?)
Season(s)	Spring	Spring	Summer	Summer		Spring	Spring	Summer	Summer		Spring	Spring	Summer	Summer
Units	m2 (mg Chl)-1	m2 (mg Chl)-1	m2 (mg Chl)-1	m2 (mg Chl)-1		m2 (g TSM)-1	m2 (g TSM)-1	m2 (g TSM)-1	m2 (g TSM)-1		m2 (mmol C)-1	m2 (mmol C)-1	m2 (mmol C)-1	m2 (mmol C)-1
Treatment	mean	std.dev.	mean	std.dev.		mean	std.dev.	mean	std.dev.		mean	std.dev.	mean	std.dev.
CV%(400-700)	55.84	-	56.17	-		42.42	-	85.89	-		55.84	-	75.23	-
n samples	136	136	222	222		136	136	222	222		136	136	222	222
n stations	37	37	70	70		37	37	70	70		37	37	70	70
#
Wavelength
402	0.061	0.034	0.214	0.114		0.261	0.111	0.531	0.431		0.018	0.011	0.039	0.037
404	0.058	0.033	0.209	0.111		0.250	0.108	0.519	0.422		0.017	0.010	0.038	0.033
406	0.056	0.033	0.206	0.108		0.241	0.106	0.512	0.415		0.017	0.010	0.037	0.031
408	0.054	0.033	0.204	0.106		0.232	0.104	0.506	0.409		0.016	0.010	0.037	0.028
410	0.053	0.032	0.201	0.104		0.228	0.102	0.501	0.405		0.016	0.010	0.036	0.027
412	0.052	0.032	0.199	0.102		0.224	0.101	0.496	0.400		0.015	0.010	0.036	0.026
414	0.051	0.032	0.197	0.101		0.220	0.099	0.491	0.396		0.015	0.010	0.035	0.025
416	0.051	0.032	0.196	0.101		0.216	0.097	0.488	0.393		0.015	0.010	0.035	0.024
418	0.049	0.031	0.195	0.100		0.211	0.096	0.485	0.392		0.015	0.010	0.035	0.024
420	0.048	0.031	0.194	0.100		0.208	0.096	0.484	0.391		0.014	0.010	0.035	0.024
422	0.047	0.030	0.194	0.100		0.204	0.096	0.483	0.390		0.014	0.009	0.035	0.024
424	0.047	0.030	0.193	0.100		0.202	0.096	0.481	0.389		0.014	0.009	0.035	0.024
426	0.046	0.030	0.192	0.100		0.201	0.096	0.479	0.387		0.014	0.009	0.035	0.024
428	0.046	0.030	0.191	0.100		0.201	0.095	0.477	0.386		0.014	0.009	0.034	0.023
430	0.046	0.030	0.190	0.100		0.200	0.094	0.474	0.385		0.014	0.009	0.034	0.022
432	0.046	0.030	0.189	0.099		0.199	0.093	0.471	0.383		0.014	0.009	0.034	0.022
434	0.046	0.029	0.188	0.099		0.199	0.093	0.469	0.382		0.014	0.009	0.034	0.022
436	0.046	0.029	0.188	0.099		0.200	0.093	0.468	0.382		0.014	0.009	0.034	0.022
438	0.046	0.029	0.188	0.099		0.201	0.093	0.468	0.382		0.014	0.009	0.034	0.022
440	0.046	0.029	0.188	0.099		0.200	0.093	0.468	0.382		0.014	0.009	0.034	0.022
442	0.046	0.029	0.188	0.098		0.200	0.093	0.468	0.382		0.014	0.009	0.034	0.022
444	0.046	0.029	0.188	0.098		0.201	0.093	0.469	0.383		0.014	0.009	0.034	0.022
446	0.046	0.029	0.188	0.098		0.201	0.093	0.469	0.383		0.014	0.009	0.034	0.023
448	0.046	0.029	0.188	0.097		0.202	0.093	0.469	0.382		0.014	0.009	0.034	0.022
450	0.047	0.029	0.187	0.097		0.202	0.093	0.468	0.382		0.014	0.009	0.034	0.022
452	0.047	0.029	0.187	0.097		0.202	0.093	0.467	0.382		0.014	0.009	0.034	0.023
454	0.047	0.029	0.187	0.097		0.202	0.093	0.466	0.382		0.014	0.009	0.034	0.023
456	0.047	0.029	0.186	0.097		0.203	0.093	0.464	0.380		0.014	0.009	0.033	0.023
458	0.047	0.029	0.186	0.097		0.204	0.093	0.463	0.379		0.014	0.009	0.033	0.023
460	0.047	0.029	0.185	0.097		0.205	0.093	0.462	0.378		0.014	0.009	0.033	0.023
462	0.047	0.029	0.185	0.097		0.205	0.093	0.461	0.378		0.014	0.009	0.033	0.023
464	0.048	0.029	0.184	0.097		0.206	0.093	0.460	0.377		0.014	0.009	0.033	0.023
466	0.048	0.029	0.184	0.096		0.207	0.093	0.459	0.377		0.014	0.009	0.033	0.023
468	0.048	0.029	0.183	0.096		0.208	0.093	0.458	0.377		0.014	0.009	0.033	0.023
470	0.048	0.029	0.183	0.096		0.210	0.093	0.457	0.376		0.014	0.009	0.033	0.023
472	0.049	0.029	0.183	0.096		0.211	0.094	0.456	0.376		0.015	0.009	0.033	0.023
474	0.049	0.029	0.183	0.096		0.212	0.094	0.456	0.375		0.015	0.009	0.033	0.023
476	0.049	0.029	0.182	0.096		0.213	0.094	0.455	0.375		0.015	0.009	0.033	0.023
478	0.050	0.029	0.182	0.096		0.214	0.094	0.454	0.375		0.015	0.009	0.033	0.023
480	0.050	0.029	0.182	0.096		0.215	0.094	0.453	0.375		0.015	0.009	0.033	0.023
482	0.050	0.029	0.181	0.096		0.216	0.094	0.452	0.374		0.015	0.009	0.033	0.023
484	0.050	0.029	0.181	0.096		0.216	0.094	0.452	0.374		0.015	0.009	0.033	0.023
486	0.050	0.030	0.181	0.096		0.217	0.094	0.451	0.374		0.015	0.009	0.033	0.023
488	0.050	0.029	0.181	0.096		0.218	0.094	0.451	0.373		0.015	0.009	0.033	0.024
490	0.051	0.029	0.181	0.096		0.218	0.094	0.451	0.373		0.015	0.009	0.033	0.024
492	0.051	0.029	0.181	0.096		0.218	0.094	0.450	0.373		0.015	0.009	0.033	0.024
494	0.051	0.029	0.180	0.096		0.219	0.094	0.450	0.373		0.015	0.009	0.033	0.024
496	0.051	0.029	0.180	0.096		0.220	0.094	0.450	0.375		0.015	0.009	0.033	0.024
498	0.051	0.029	0.180	0.096		0.220	0.094	0.450	0.377		0.015	0.009	0.033	0.024
500	0.051	0.030	0.180	0.096		0.221	0.094	0.450	0.379		0.015	0.009	0.033	0.024
502	0.051	0.030	0.180	0.097		0.222	0.094	0.451	0.381		0.015	0.009	0.033	0.024
504	0.052	0.030	0.180	0.097		0.223	0.095	0.451	0.383		0.015	0.009	0.033	0.024
506	0.052	0.030	0.180	0.097		0.224	0.095	0.451	0.384		0.015	0.009	0.033	0.024
508	0.052	0.030	0.180	0.098		0.225	0.095	0.451	0.385		0.015	0.009	0.033	0.024
510	0.052	0.030	0.180	0.098		0.225	0.095	0.450	0.386		0.015	0.009	0.033	0.024
512	0.052	0.030	0.180	0.098		0.226	0.095	0.450	0.386		0.016	0.009	0.033	0.024
514	0.053	0.030	0.179	0.098		0.227	0.095	0.449	0.386		0.016	0.009	0.033	0.024
516	0.053	0.030	0.179	0.097		0.227	0.095	0.448	0.384		0.016	0.009	0.033	0.024
518	0.053	0.030	0.179	0.097		0.228	0.095	0.447	0.383		0.016	0.009	0.033	0.024
520	0.053	0.030	0.178	0.097		0.228	0.096	0.446	0.382		0.016	0.009	0.032	0.024
522	0.053	0.030	0.178	0.096		0.229	0.096	0.444	0.380		0.016	0.009	0.032	0.024
524	0.053	0.030	0.177	0.096		0.229	0.096	0.443	0.379		0.016	0.009	0.032	0.024
526	0.053	0.030	0.177	0.096		0.230	0.096	0.442	0.377		0.016	0.009	0.032	0.024
528	0.053	0.030	0.176	0.096		0.230	0.096	0.441	0.376		0.016	0.009	0.032	0.024
530	0.054	0.030	0.176	0.096		0.231	0.096	0.439	0.375		0.016	0.009	0.032	0.024
532	0.054	0.030	0.175	0.095		0.231	0.096	0.438	0.374		0.016	0.009	0.032	0.024
534	0.054	0.030	0.175	0.095		0.232	0.096	0.437	0.373		0.016	0.009	0.032	0.024
536	0.054	0.030	0.175	0.095		0.232	0.097	0.436	0.372		0.016	0.009	0.032	0.024
538	0.054	0.030	0.174	0.096		0.233	0.097	0.435	0.371		0.016	0.009	0.032	0.024
540	0.054	0.030	0.174	0.096		0.233	0.097	0.434	0.370		0.016	0.009	0.032	0.024
542	0.054	0.030	0.173	0.095		0.234	0.097	0.432	0.369		0.016	0.009	0.032	0.024
544	0.054	0.030	0.173	0.095		0.234	0.097	0.431	0.367		0.016	0.009	0.032	0.024
546	0.054	0.030	0.172	0.095		0.235	0.097	0.430	0.365		0.016	0.009	0.031	0.023
548	0.055	0.030	0.172	0.096		0.236	0.098	0.430	0.365		0.016	0.009	0.032	0.024
550	0.055	0.030	0.173	0.098		0.237	0.099	0.431	0.367		0.016	0.009	0.032	0.024
552	0.055	0.030	0.173	0.099		0.238	0.099	0.432	0.368		0.016	0.009	0.032	0.024
554	0.055	0.030	0.173	0.098		0.239	0.099	0.431	0.367		0.016	0.009	0.032	0.024
556	0.055	0.030	0.173	0.098		0.240	0.100	0.430	0.367		0.016	0.009	0.032	0.024
558	0.055	0.030	0.172	0.098		0.241	0.100	0.429	0.366		0.016	0.009	0.032	0.024
560	0.056	0.030	0.172	0.098		0.241	0.100	0.428	0.366		0.016	0.009	0.031	0.024
562	0.056	0.030	0.172	0.098		0.241	0.100	0.428	0.366		0.016	0.009	0.031	0.024
564	0.056	0.030	0.171	0.097		0.242	0.100	0.427	0.366		0.017	0.009	0.031	0.025
566	0.056	0.030	0.171	0.097		0.242	0.100	0.427	0.366		0.017	0.009	0.031	0.025
568	0.056	0.030	0.171	0.097		0.243	0.100	0.427	0.365		0.017	0.009	0.031	0.025
570	0.056	0.030	0.171	0.097		0.243	0.100	0.426	0.365		0.017	0.009	0.031	0.025
572	0.056	0.030	0.171	0.096		0.243	0.100	0.426	0.365		0.017	0.009	0.031	0.025
574	0.056	0.030	0.171	0.096		0.243	0.100	0.426	0.364		0.017	0.009	0.031	0.025
576	0.056	0.030	0.170	0.096		0.243	0.100	0.425	0.364		0.017	0.009	0.031	0.025
578	0.056	0.030	0.170	0.096		0.244	0.099	0.425	0.364		0.017	0.009	0.031	0.025
580	0.056	0.030	0.170	0.096		0.244	0.099	0.424	0.364		0.017	0.009	0.031	0.025
582	0.056	0.030	0.169	0.096		0.244	0.099	0.423	0.363		0.017	0.009	0.031	0.025
584	0.056	0.030	0.169	0.096		0.244	0.099	0.421	0.362		0.017	0.009	0.031	0.025
586	0.056	0.030	0.168	0.096		0.244	0.099	0.420	0.361		0.017	0.009	0.031	0.025
588	0.057	0.030	0.168	0.096		0.245	0.099	0.419	0.359		0.017	0.009	0.031	0.025
590	0.057	0.030	0.167	0.095		0.245	0.099	0.417	0.357		0.017	0.008	0.031	0.025
592	0.057	0.030	0.167	0.095		0.245	0.099	0.415	0.355		0.017	0.008	0.031	0.025
594	0.056	0.029	0.166	0.095		0.244	0.099	0.414	0.354		0.017	0.008	0.030	0.024
596	0.056	0.029	0.165	0.094		0.244	0.099	0.412	0.354		0.017	0.008	0.030	0.024
598	0.056	0.029	0.165	0.094		0.243	0.099	0.411	0.353		0.017	0.008	0.030	0.024
600	0.056	0.029	0.164	0.094		0.243	0.099	0.409	0.353		0.017	0.008	0.030	0.024
602	0.056	0.029	0.163	0.093		0.241	0.099	0.407	0.352		0.016	0.008	0.030	0.023
604	0.055	0.029	0.162	0.093		0.240	0.098	0.405	0.352		0.016	0.008	0.030	0.023
606	0.055	0.029	0.161	0.093		0.239	0.098	0.403	0.352		0.016	0.008	0.030	0.023
608	0.055	0.028	0.161	0.092		0.238	0.098	0.402	0.351		0.016	0.008	0.029	0.023
610	0.055	0.028	0.160	0.092		0.237	0.097	0.400	0.351		0.016	0.008	0.029	0.023
612	0.054	0.028	0.159	0.092		0.236	0.097	0.398	0.350		0.016	0.008	0.029	0.022
614	0.054	0.028	0.159	0.091		0.235	0.097	0.397	0.349		0.016	0.008	0.029	0.022
616	0.054	0.028	0.158	0.091		0.234	0.096	0.395	0.348		0.016	0.008	0.029	0.022
618	0.054	0.028	0.157	0.091		0.234	0.096	0.394	0.347		0.016	0.008	0.029	0.022
620	0.054	0.028	0.157	0.090		0.233	0.096	0.392	0.346		0.016	0.008	0.029	0.022
622	0.054	0.028	0.156	0.090		0.232	0.096	0.391	0.344		0.016	0.008	0.029	0.022
624	0.053	0.028	0.156	0.090		0.232	0.095	0.390	0.343		0.016	0.008	0.029	0.022
626	0.053	0.028	0.155	0.090		0.231	0.095	0.388	0.342		0.016	0.008	0.028	0.022
628	0.053	0.028	0.155	0.090		0.231	0.095	0.387	0.341		0.016	0.008	0.028	0.022
630	0.053	0.028	0.154	0.090		0.231	0.095	0.386	0.339		0.016	0.008	0.028	0.022
632	0.053	0.028	0.154	0.090		0.230	0.095	0.385	0.338		0.016	0.008	0.028	0.022
634	0.053	0.028	0.154	0.090		0.230	0.094	0.384	0.338		0.016	0.008	0.028	0.022
636	0.053	0.028	0.153	0.090		0.230	0.094	0.383	0.337		0.016	0.008	0.028	0.022
638	0.053	0.027	0.153	0.090		0.230	0.094	0.382	0.337		0.016	0.008	0.028	0.022
640	0.053	0.027	0.152	0.091		0.229	0.094	0.381	0.337		0.016	0.008	0.028	0.022
642	0.053	0.027	0.152	0.091		0.229	0.094	0.379	0.336		0.016	0.008	0.028	0.022
644	0.053	0.027	0.151	0.091		0.228	0.093	0.378	0.336		0.016	0.008	0.028	0.022
646	0.052	0.027	0.151	0.091		0.227	0.093	0.377	0.335		0.015	0.008	0.028	0.022
648	0.052	0.027	0.150	0.091		0.225	0.092	0.376	0.335		0.015	0.008	0.028	0.022
650	0.052	0.027	0.150	0.091		0.223	0.091	0.374	0.335		0.015	0.008	0.027	0.022
652	0.051	0.027	0.149	0.092		0.221	0.090	0.372	0.334		0.015	0.008	0.027	0.022
654	0.050	0.027	0.148	0.092		0.218	0.089	0.369	0.334		0.015	0.008	0.027	0.022
656	0.050	0.026	0.147	0.092		0.215	0.088	0.367	0.333		0.015	0.008	0.027	0.022
658	0.049	0.026	0.146	0.092		0.212	0.086	0.365	0.332		0.014	0.007	0.027	0.022
660	0.048	0.026	0.145	0.092		0.208	0.085	0.362	0.332		0.014	0.007	0.027	0.021
662	0.048	0.026	0.144	0.092		0.205	0.084	0.360	0.331		0.014	0.007	0.027	0.021
664	0.047	0.025	0.144	0.092		0.203	0.083	0.358	0.331		0.014	0.007	0.026	0.021
666	0.047	0.025	0.143	0.091		0.201	0.082	0.357	0.331		0.014	0.007	0.026	0.021
668	0.047	0.025	0.143	0.091		0.200	0.082	0.356	0.331		0.014	0.007	0.026	0.021
670	0.047	0.025	0.143	0.091		0.201	0.082	0.355	0.331		0.014	0.007	0.026	0.021
672	0.047	0.025	0.143	0.091		0.202	0.082	0.356	0.331		0.014	0.007	0.026	0.021
674	0.047	0.025	0.143	0.091		0.204	0.083	0.357	0.333		0.014	0.007	0.026	0.021
676	0.048	0.025	0.144	0.091		0.207	0.084	0.358	0.334		0.014	0.007	0.026	0.021
678	0.049	0.026	0.144	0.091		0.210	0.085	0.360	0.336		0.014	0.007	0.027	0.021
680	0.050	0.026	0.145	0.091		0.214	0.087	0.362	0.338		0.015	0.007	0.027	0.022
682	0.051	0.026	0.146	0.091		0.219	0.089	0.365	0.340		0.015	0.007	0.027	0.022
684	0.051	0.026	0.147	0.091		0.223	0.090	0.367	0.343		0.015	0.008	0.027	0.022
686	0.052	0.027	0.147	0.091		0.227	0.092	0.369	0.345		0.015	0.008	0.027	0.022
688	0.053	0.027	0.148	0.091		0.231	0.093	0.371	0.346		0.016	0.008	0.027	0.022
690	0.054	0.027	0.148	0.091		0.234	0.095	0.372	0.346		0.016	0.008	0.027	0.022
692	0.054	0.027	0.149	0.091		0.237	0.096	0.373	0.347		0.016	0.008	0.027	0.023
694	0.055	0.028	0.149	0.091		0.239	0.097	0.373	0.347		0.016	0.008	0.028	0.023
696	0.055	0.028	0.149	0.091		0.242	0.098	0.374	0.347		0.016	0.008	0.028	0.023
698	0.056	0.028	0.149	0.090		0.243	0.098	0.374	0.346		0.016	0.008	0.028	0.023
700	0.056	0.028	0.149	0.090		0.244	0.099	0.373	0.346		0.017	0.008	0.028	0.023
702	0.056	0.028	0.149	0.090		0.246	0.099	0.373	0.346		0.017	0.008	0.028	0.023
704	0.057	0.028	0.149	0.090		0.247	0.099	0.373	0.345		0.017	0.008	0.028	0.023
706	0.057	0.028	0.149	0.090		0.247	0.099	0.373	0.345		0.017	0.008	0.028	0.024
708	0.057	0.028	0.149	0.091		0.248	0.099	0.372	0.345		0.017	0.008	0.028	0.024
710	0.057	0.029	0.149	0.091		0.249	0.099	0.372	0.345		0.017	0.008	0.028	0.024
712	0.058	0.029	0.149	0.091		0.250	0.099	0.372	0.345		0.017	0.008	0.028	0.024
714	0.058	0.029	0.149	0.092		0.250	0.099	0.372	0.345		0.017	0.008	0.028	0.025
716	0.058	0.029	0.149	0.092		0.250	0.099	0.372	0.345		0.017	0.008	0.028	0.025
718	0.058	0.029	0.149	0.093		0.251	0.099	0.372	0.345		0.017	0.008	0.028	0.025
720	0.058	0.029	0.149	0.093		0.251	0.099	0.372	0.345		0.017	0.008	0.028	0.025
722	0.058	0.029	0.149	0.093		0.251	0.099	0.371	0.345		0.017	0.008	0.028	0.026
724	0.058	0.029	0.148	0.093		0.251	0.099	0.370	0.345		0.017	0.008	0.028	0.026
