# Supplementary material for: Contrasting seasonality in optical-biogeochemical properties of the Baltic Sea
Source: PLoS One. 2017 Apr 6;12(4):e0173357. doi: 10.1371/journal.pone.0173357 (PMC5383033; doi:10.1371/journal.pone.0173357)
Supplement: S11 Table — (CSV) [file pone.0173357.s013.csv]

#This set of Baltic Sea IOP models and SIOP spectra is provided as supplement to:
#Stefan G.H. Simis, Pasi Yl�stalo, Kari Kallio, Kristian Spilling, Tiit Kutser. Contrasting seasonality in optical-biogeochemical properties of the Baltic Sea. PLOS ONE, 2017
#Please direct any enquiries to Stefan Simis, email stsi [at] pml (dot) ac (dot) uk
#Model fits for the package effect given below for a*_phi as a function of [chl] are provided without smoothing or filtering. At low chlorophyll-a concentrations these will lead to unrealistic values of a_phi at longer wavelengths (>700 nm) .
#These models are an extension over the full wavelength range of the models accompanying Figure 12
y par	x par	Season	model	A;B;r2;p;stderr;RMSE	300	301	302	303	304	305	306	307	308	309	310	311	312	313	314	315	316	317	318	319	320	321	322	323	324	325	326	327	328	329	330	331	332	333	334	335	336	337	338	339	340	341	342	343	344
a_p*chl(?)	Chl-a [mg/m3]	Spring+Summer	y=Ax^B	A	0.21669	0.21584	0.21491	0.21420	0.21364	0.21311	0.21228	0.21156	0.21093	0.21061	0.21048	0.20978	0.20901	0.20912	0.20928	0.20866	0.20837	0.20837	0.20902	0.20914	0.20797	0.20774	0.20777	0.20746	0.20686	0.20618	0.20585	0.20589	0.20582	0.20535	0.20503	0.20453	0.20398	0.20393	0.20381	0.20325	0.20221	0.20191	0.20219	0.20191	0.20163	0.20116	0.20121	0.20110	0.20103
a_p*chl(?)	Chl-a [mg/m3]	Spring+Summer	y=Ax^B	B	-1.10074	-1.11314	-1.12280	-1.13085	-1.13840	-1.14364	-1.14662	-1.14964	-1.15116	-1.15359	-1.15584	-1.15420	-1.15162	-1.15398	-1.15495	-1.15107	-1.14811	-1.14561	-1.14417	-1.14080	-1.13367	-1.13090	-1.12852	-1.12554	-1.12052	-1.11630	-1.11429	-1.11312	-1.11257	-1.10811	-1.10561	-1.10218	-1.09819	-1.09703	-1.09591	-1.09316	-1.08885	-1.08940	-1.09315	-1.09477	-1.09803	-1.10180	-1.10906	-1.11752	-1.12674
a_p*chl(?)	Chl-a [mg/m3]	Spring+Summer	y=Ax^B	r2	0.47403	0.47403	0.47316	0.47276	0.47260	0.47194	0.47099	0.47069	0.47012	0.47051	0.47119	0.47026	0.46917	0.47000	0.47008	0.46874	0.46866	0.46992	0.47066	0.47075	0.47000	0.47082	0.47068	0.46998	0.46983	0.46937	0.46910	0.46967	0.46990	0.47006	0.47067	0.47067	0.47021	0.47076	0.47172	0.47184	0.47104	0.47220	0.47456	0.47527	0.47646	0.47721	0.47940	0.48147	0.48374
a_p*chl(?)	Chl-a [mg/m3]	Spring+Summer	y=Ax^B	p	0.00000	0.00000	0.00000	0.00000	0.00000	0.00000	0.00000	0.00000	0.00000	0.00000	0.00000	0.00000	0.00000	0.00000	0.00000	0.00000	0.00000	0.00000	0.00000	0.00000	0.00000	0.00000	0.00000	0.00000	0.00000	0.00000	0.00000	0.00000	0.00000	0.00000	0.00000	0.00000	0.00000	0.00000	0.00000	0.00000	0.00000	0.00000	0.00000	0.00000	0.00000	0.00000	0.00000	0.00000	0.00000
a_p*chl(?)	Chl-a [mg/m3]	Spring+Summer	y=Ax^B	stderr	0.02750	0.02753	0.02756	0.02757	0.02758	0.02759	0.02761	0.02763	0.02764	0.02766	0.02768	0.02770	0.02771	0.02774	0.02776	0.02777	0.02780	0.02782	0.02784	0.02786	0.02787	0.02790	0.02791	0.02792	0.02793	0.02794	0.02795	0.02796	0.02798	0.02798	0.02799	0.02800	0.02800	0.02801	0.02801	0.02801	0.02801	0.02801	0.02801	0.02800	0.02799	0.02798	0.02796	0.02795	0.02792
a_p*chl(?)	Chl-a [mg/m3]	Spring+Summer	y=Ax^B	RMSE	0.04287	0.04273	0.04263	0.04255	0.04248	0.04244	0.04234	0.04222	0.04213	0.04203	0.04194	0.04184	0.04175	0.04169	0.04170	0.04164	0.04155	0.04142	0.04147	0.04145	0.04122	0.04108	0.04107	0.04104	0.04089	0.04076	0.04069	0.04064	0.04060	0.04046	0.04034	0.04021	0.04012	0.04005	0.03995	0.03981	0.03965	0.03951	0.03941	0.03932	0.03921	0.03910	0.03900	0.03888	0.03877
#
a_p*chl(?)	Chl-a [mg/m3]	Spring (n=136)	y=Ax^B	A	0.04467	0.04387	0.04307	0.04249	0.04197	0.04159	0.04123	0.04108	0.04102	0.04077	0.04073	0.04086	0.04089	0.04095	0.04109	0.04132	0.04155	0.04178	0.04203	0.04224	0.04243	0.04247	0.04261	0.04261	0.04269	0.04280	0.04283	0.04296	0.04303	0.04314	0.04325	0.04327	0.04337	0.04340	0.04337	0.04338	0.04338	0.04331	0.04302	0.04286	0.04251	0.04211	0.04161	0.04115	0.04058
a_p*chl(?)	Chl-a [mg/m3]	Spring	y=Ax^B	B	-0.19937	-0.19646	-0.19266	-0.19035	-0.18821	-0.18638	-0.18429	-0.18374	-0.18315	-0.18101	-0.18040	-0.18081	-0.18007	-0.17942	-0.17906	-0.17936	-0.17937	-0.17944	-0.17896	-0.17845	-0.17822	-0.17686	-0.17672	-0.17579	-0.17507	-0.17533	-0.17461	-0.17498	-0.17446	-0.17460	-0.17507	-0.17430	-0.17455	-0.17430	-0.17421	-0.17443	-0.17477	-0.17513	-0.17399	-0.17448	-0.17408	-0.17362	-0.17313	-0.17336	-0.17315
a_p*chl(?)	Chl-a [mg/m3]	Spring	y=Ax^B	r2	0.13795	0.13366	0.12878	0.12625	0.12398	0.12276	0.12130	0.12200	0.12338	0.12221	0.12333	0.12607	0.12734	0.12857	0.13058	0.13331	0.13586	0.13828	0.14017	0.14219	0.14440	0.14450	0.14621	0.14640	0.14743	0.14893	0.14950	0.15203	0.15293	0.15452	0.15664	0.15711	0.15871	0.15935	0.16030	0.16194	0.16427	0.16543	0.16371	0.16539	0.16500	0.16471	0.16409	0.16452	0.16405
a_p*chl(?)	Chl-a [mg/m3]	Spring	y=Ax^B	p	0.00001	0.00001	0.00002	0.00002	0.00003	0.00003	0.00003	0.00003	0.00003	0.00003	0.00003	0.00002	0.00002	0.00002	0.00002	0.00001	0.00001	0.00001	0.00001	0.00001	0.00001	0.00001	0.00000	0.00000	0.00000	0.00000	0.00000	0.00000	0.00000	0.00000	0.00000	0.00000	0.00000	0.00000	0.00000	0.00000	0.00000	0.00000	0.00000	0.00000	0.00000	0.00000	0.00000	0.00000	0.00000
a_p*chl(?)	Chl-a [mg/m3]	Spring	y=Ax^B	stderr	0.02903	0.02861	0.02813	0.02788	0.02764	0.02750	0.02735	0.02741	0.02754	0.02742	0.02753	0.02780	0.02792	0.02804	0.02824	0.02850	0.02874	0.02897	0.02915	0.02934	0.02954	0.02955	0.02970	0.02973	0.02982	0.02995	0.03001	0.03022	0.03030	0.03044	0.03062	0.03065	0.03078	0.03084	0.03092	0.03105	0.03124	0.03134	0.03121	0.03133	0.03130	0.03127	0.03121	0.03123	0.03118
a_p*chl(?)	Chl-a [mg/m3]	Spring	y=Ax^B	RMSE	0.01035	0.01027	0.01019	0.01010	0.01001	0.00993	0.00984	0.00976	0.00966	0.00959	0.00951	0.00943	0.00936	0.00930	0.00923	0.00918	0.00912	0.00908	0.00904	0.00899	0.00894	0.00890	0.00886	0.00882	0.00878	0.00875	0.00871	0.00866	0.00863	0.00860	0.00856	0.00853	0.00850	0.00848	0.00844	0.00840	0.00833	0.00830	0.00826	0.00819	0.00812	0.00804	0.00795	0.00786	0.00777
#
a_p*chl(?)	Chl-a [mg/m3]	Summer (n=330)	y=Ax^B	A	0.22374	0.22275	0.22172	0.22090	0.22025	0.21967	0.21881	0.21806	0.21743	0.21709	0.21696	0.21630	0.21558	0.21570	0.21588	0.21534	0.21513	0.21520	0.21593	0.21613	0.21507	0.21492	0.21501	0.21475	0.21425	0.21362	0.21333	0.21341	0.21338	0.21297	0.21269	0.21226	0.21176	0.21174	0.21162	0.21109	0.21009	0.20976	0.20996	0.20963	0.20925	0.20867	0.20856	0.20826	0.20800
a_p*chl(?)	Chl-a [mg/m3]	Summer	y=Ax^B	B	-1.13484	-1.14748	-1.15723	-1.16538	-1.17288	-1.17812	-1.18140	-1.18507	-1.18733	-1.18997	-1.19265	-1.19202	-1.19018	-1.19324	-1.19498	-1.19213	-1.19029	-1.18849	-1.18763	-1.18490	-1.17888	-1.17671	-1.17476	-1.17198	-1.16759	-1.16382	-1.16222	-1.16128	-1.16139	-1.15714	-1.15490	-1.15211	-1.14844	-1.14729	-1.14598	-1.14335	-1.13930	-1.13974	-1.14260	-1.14369	-1.14606	-1.14885	-1.15474	-1.16176	-1.16940
a_p*chl(?)	Chl-a [mg/m3]	Summer	y=Ax^B	r2	0.45519	0.45623	0.45619	0.45642	0.45679	0.45650	0.45589	0.45604	0.45584	0.45661	0.45763	0.45682	0.45592	0.45721	0.45760	0.45644	0.45667	0.45813	0.45904	0.45925	0.45860	0.45969	0.45954	0.45875	0.45870	0.45811	0.45792	0.45851	0.45904	0.45907	0.45967	0.45981	0.45922	0.45975	0.46060	0.46054	0.45949	0.46072	0.46308	0.46364	0.46471	0.46525	0.46735	0.46929	0.47149
a_p*chl(?)	Chl-a [mg/m3]	Summer	y=Ax^B	p	0.00000	0.00000	0.00000	0.00000	0.00000	0.00000	0.00000	0.00000	0.00000	0.00000	0.00000	0.00000	0.00000	0.00000	0.00000	0.00000	0.00000	0.00000	0.00000	0.00000	0.00000	0.00000	0.00000	0.00000	0.00000	0.00000	0.00000	0.00000	0.00000	0.00000	0.00000	0.00000	0.00000	0.00000	0.00000	0.00000	0.00000	0.00000	0.00000	0.00000	0.00000	0.00000	0.00000	0.00000	0.00000
a_p*chl(?)	Chl-a [mg/m3]	Summer	y=Ax^B	stderr	0.03314	0.03315	0.03316	0.03316	0.03317	0.03317	0.03318	0.03319	0.03320	0.03321	0.03323	0.03325	0.03326	0.03328	0.03330	0.03330	0.03332	0.03335	0.03338	0.03340	0.03341	0.03343	0.03345	0.03346	0.03348	0.03349	0.03350	0.03351	0.03353	0.03354	0.03355	0.03356	0.03356	0.03357	0.03358	0.03359	0.03359	0.03359	0.03360	0.03360	0.03358	0.03357	0.03356	0.03354	0.03352
a_p*chl(?)	Chl-a [mg/m3]	Summer	y=Ax^B	RMSE	0.04985	0.04970	0.04960	0.04951	0.04943	0.04939	0.04929	0.04914	0.04904	0.04892	0.04882	0.04871	0.04860	0.04852	0.04853	0.04847	0.04835	0.04819	0.04823	0.04820	0.04792	0.04774	0.04772	0.04769	0.04751	0.04735	0.04727	0.04721	0.04714	0.04698	0.04683	0.04667	0.04656	0.04648	0.04636	0.04620	0.04601	0.04584	0.04572	0.04562	0.04550	0.04538	0.04527	0.04515	0.04503
#
a_phi*chl(?)	Chl-a [mg/m3]	Spring+Summer	y=Ax^B	A	0.043367343	0.041943795	0.040495097	0.03926197	0.037758928	0.03646562	0.035621517	3.48E-02	0.034135809	0.033588443	0.033075742	0.032549519	0.032242206	0.03213713	0.031536374	0.031062438	0.030896971	0.030870937	0.03097299	0.030910106	0.030780955	0.030768173	0.030884654	0.030952865	0.031104628	0.031220532	0.031325749	0.031593391	0.031769956	0.03198912	0.032281298	0.032551206	0.032703115	0.033032401	0.033346239	0.03329542	0.033348845	0.033597045	0.033832814	0.034026327	0.03419983	0.034026291	0.034068492	0.03399212	0.033977595
a_phi*chl(?)	Chl-a [mg/m3]	Spring+Summer	y=Ax^B	B	-0.59878245	-0.600865141	-0.597222076	-0.591788202	-0.577212146	-0.562552959	-0.553841112	-5.41E-01	-0.528642233	-0.517520173	-0.504482858	-0.48873544	-0.476796296	-0.46747802	-0.446792186	-0.426724418	-0.412598334	-0.401805228	-0.390928417	-0.377385481	-0.364169722	-0.353099583	-0.345415761	-0.336639192	-0.330299189	-0.324001568	-0.317448564	-0.314386634	-0.309808937	-0.306161551	-0.303754767	-0.301014445	-0.297018795	-0.296417283	-0.296337172	-0.290045257	-0.286881839	-0.288522941	-0.29121835	-0.294149512	-0.298274561	-0.298584704	-0.304351194	-0.309353956	-0.316154908
a_phi*chl(?)	Chl-a [mg/m3]	Spring+Summer	y=Ax^B	r2	0.29973887	0.286027288	0.270025519	0.257430206	0.241694608	0.22576884	0.216525108	2.08E-01	0.199288853	0.192556572	0.186591321	0.178711741	0.174601171	0.173178076	0.164351995	0.156633304	0.152656594	0.151385348	0.150013391	0.146514437	0.145236099	0.145554921	0.144530463	0.143369113	0.144278154	0.143887522	0.14406987	0.146224287	0.147293638	0.149134956	0.152135372	0.154450963	0.154325086	0.157668483	0.162430621	0.162534268	0.163933995	0.168079322	0.172492432	0.17735887	0.182224246	0.185528132	0.191829323	0.195348313	0.202045883
a_phi*chl(?)	Chl-a [mg/m3]	Spring+Summer	y=Ax^B	p	1.28225E-35	8.9928E-34	1.16059E-31	4.94914E-30	4.93492E-28	4.73784E-26	6.42902E-25	6.76E-24	7.69219E-23	4.85338E-22	2.45245E-21	2.04867E-20	6.15284E-20	8.99294E-20	9.338E-19	7.09425E-18	2.00314E-17	2.78875E-17	3.98354E-17	9.86684E-17	1.37317E-16	1.26457E-16	1.64769E-16	2.2234E-16	1.75859E-16	1.94511E-16	1.85571E-16	1.0636E-16	8.06464E-17	5.00383E-17	2.29431E-17	1.25471E-17	1.2966E-17	5.41047E-18	1.54944E-18	1.50773E-18	1.04265E-18	3.48556E-19	1.07949E-19	2.9438E-20	7.97196E-21	3.2695E-21	5.91673E-22	2.26505E-22	3.60228E-23
a_phi*chl(?)	Chl-a [mg/m3]	Spring+Summer	y=Ax^B	stderr	0.024515916	0.024373825	0.024100862	0.023827817	0.023371902	0.022864845	0.022610282	2.23E-02	0.021963249	0.021700002	0.021444928	0.021067313	0.020858889	0.020801218	0.020298302	0.019805512	0.019538151	0.01944135	0.019309964	0.019025256	0.018858532	0.018798384	0.018690037	0.018543533	0.018526265	0.018447281	0.018392731	0.018474324	0.018485041	0.018531902	0.018641945	0.018710402	0.018657189	0.018799676	0.019004406	0.018928183	0.018929119	0.019113954	0.01932198	0.019524916	0.019737936	0.019849746	0.020124268	0.020287712	0.020555521
a_phi*chl(?)	Chl-a [mg/m3]	Spring+Summer	y=Ax^B	RMSE	0.011394784	0.011316126	0.011279224	0.011223423	0.011155496	0.01115588	0.011099201	1.10E-02	0.011022839	0.010990829	0.010935276	0.010934015	0.010892873	0.010825088	0.010805425	0.010799021	0.010781371	0.010715317	0.010706352	0.010709828	0.010591017	0.010454944	0.010450635	0.010430847	0.010376365	0.010357558	0.010306623	0.010268353	0.010223999	0.010179143	0.010130672	0.010098576	0.010099415	0.010072164	0.009999934	0.009901019	0.009837019	0.00979804	0.009761027	0.00971317	0.009676502	0.009539985	0.009449734	0.009396659	0.009303389
#
a_phi*chl(?)	Chl-a [mg/m3]	Spring (n=136)	y=Ax^B	A	0.02360	0.02285	0.02232	0.02188	0.02148	0.02120	0.02100	0.02107	0.02105	0.02111	0.02131	0.02146	0.02160	0.02193	0.02232	0.02265	0.02305	0.02334	0.02364	0.02405	0.02438	0.02457	0.02482	0.02511	0.02535	0.02563	0.02575	0.02601	0.02615	0.02649	0.02680	0.02704	0.02725	0.02739	0.02756	0.02767	0.02769	0.02772	0.02772	0.02762	0.02747	0.02716	0.02692	0.02642	0.02603
a_phi*chl(?)	Chl-a [mg/m3]	Spring	y=Ax^B	B	-0.28023	-0.27217	-0.26580	-0.25948	-0.25266	-0.24675	-0.24114	-0.23943	-0.23534	-0.23207	-0.23060	-0.22750	-0.22365	-0.22237	-0.22196	-0.22026	-0.21920	-0.21638	-0.21347	-0.21298	-0.21177	-0.20812	-0.20626	-0.20511	-0.20380	-0.20315	-0.20017	-0.19968	-0.19740	-0.19811	-0.19864	-0.19800	-0.19729	-0.19608	-0.19587	-0.19521	-0.19391	-0.19356	-0.19358	-0.19320	-0.19271	-0.19141	-0.19211	-0.18990	-0.18993
a_phi*chl(?)	Chl-a [mg/m3]	Spring	y=Ax^B	r2	0.18814	0.17709	0.16933	0.16237	0.15502	0.14887	0.14413	0.14385	0.14075	0.13838	0.13902	0.13756	0.13431	0.13467	0.13577	0.13516	0.13573	0.13392	0.13232	0.13339	0.13352	0.13108	0.13036	0.13071	0.13029	0.13055	0.12799	0.12922	0.12779	0.12959	0.13122	0.13180	0.13180	0.13102	0.13192	0.13194	0.13140	0.13177	0.13247	0.13288	0.13377	0.13344	0.13599	0.13467	0.13666
a_phi*chl(?)	Chl-a [mg/m3]	Spring	y=Ax^B	p	0.00000	0.00000	0.00000	0.00000	0.00000	0.00000	0.00001	0.00001	0.00001	0.00001	0.00001	0.00001	0.00001	0.00001	0.00001	0.00001	0.00001	0.00001	0.00001	0.00001	0.00001	0.00001	0.00002	0.00002	0.00002	0.00002	0.00002	0.00002	0.00002	0.00002	0.00001	0.00001	0.00001	0.00001	0.00001	0.00001	0.00001	0.00001	0.00001	0.00001	0.00001	0.00001	0.00001	0.00001	0.00001
a_phi*chl(?)	Chl-a [mg/m3]	Spring	y=Ax^B	stderr	0.03336	0.03253	0.03192	0.03136	0.03072	0.03018	0.02975	0.02972	0.02942	0.02920	0.02927	0.02914	0.02884	0.02889	0.02902	0.02898	0.02904	0.02888	0.02874	0.02888	0.02890	0.02867	0.02861	0.02865	0.02863	0.02866	0.02842	0.02855	0.02841	0.02859	0.02875	0.02881	0.02881	0.02875	0.02884	0.02885	0.02879	0.02883	0.02890	0.02894	0.02902	0.02897	0.02920	0.02906	0.02923
a_phi*chl(?)	Chl-a [mg/m3]	Spring	y=Ax^B	RMSE	0.00537	0.00533	0.00530	0.00527	0.00526	0.00526	0.00525	0.00525	0.00527	0.00530	0.00532	0.00535	0.00541	0.00546	0.00552	0.00559	0.00566	0.00573	0.00580	0.00585	0.00591	0.00596	0.00601	0.00604	0.00609	0.00613	0.00618	0.00619	0.00622	0.00627	0.00630	0.00633	0.00636	0.00639	0.00640	0.00641	0.00641	0.00640	0.00637	0.00633	0.00626	0.00618	0.00607	0.00596	0.00582
#
a_phi*chl(?)	Chl-a [mg/m3]	Summer (n=330)	y=Ax^B	A	0.04613	0.04498	0.04376	0.04270	0.04130	0.04012	0.03946	0.03874	0.03818	0.03774	0.03732	0.03685	0.03661	0.03663	0.03597	0.03537	0.03517	0.03516	0.03520	0.03494	0.03461	0.03445	0.03446	0.03433	0.03433	0.03429	0.03424	0.03443	0.03449	0.03459	0.03477	0.03494	0.03496	0.03523	0.03549	0.03518	0.03508	0.03532	0.03557	0.03576	0.03598	0.03574	0.03585	0.03585	0.03589
a_phi*chl(?)	Chl-a [mg/m3]	Summer	y=Ax^B	B	-0.67422	-0.68978	-0.69811	-0.70266	-0.69576	-0.68808	-0.68888	-0.68295	-0.67539	-0.66976	-0.66156	-0.64822	-0.63883	-0.63387	-0.61178	-0.58722	-0.57091	-0.55966	-0.54402	-0.52267	-0.50178	-0.48408	-0.47097	-0.45423	-0.44140	-0.42899	-0.41587	-0.40861	-0.39910	-0.39064	-0.38361	-0.37656	-0.36772	-0.36403	-0.36103	-0.34655	-0.33791	-0.33853	-0.34086	-0.34282	-0.34763	-0.34598	-0.35359	-0.36011	-0.36845
a_phi*chl(?)	Chl-a [mg/m3]	Summer	y=Ax^B	r2	0.26672	0.26183	0.25246	0.24586	0.23376	0.22080	0.21621	0.21056	0.20384	0.19967	0.19574	0.18864	0.18636	0.18755	0.17769	0.16787	0.16302	0.16240	0.15920	0.15212	0.14812	0.14641	0.14294	0.13822	0.13620	0.13308	0.13053	0.13028	0.12890	0.12830	0.12861	0.12848	0.12577	0.12701	0.12960	0.12506	0.12320	0.12598	0.12931	0.13268	0.13697	0.13873	0.14507	0.14895	0.15564
a_phi*chl(?)	Chl-a [mg/m3]	Summer	y=Ax^B	p	0.00000	0.00000	0.00000	0.00000	0.00000	0.00000	0.00000	0.00000	0.00000	0.00000	0.00000	0.00000	0.00000	0.00000	0.00000	0.00000	0.00000	0.00000	0.00000	0.00000	0.00000	0.00000	0.00000	0.00000	0.00000	0.00000	0.00000	0.00000	0.00000	0.00000	0.00000	0.00000	0.00000	0.00000	0.00000	0.00000	0.00000	0.00000	0.00000	0.00000	0.00000	0.00000	0.00000	0.00000	0.00000
a_phi*chl(?)	Chl-a [mg/m3]	Summer	y=Ax^B	stderr	0.02944	0.02942	0.02920	0.02898	0.02852	0.02801	0.02789	0.02767	0.02737	0.02719	0.02703	0.02669	0.02655	0.02665	0.02610	0.02547	0.02517	0.02514	0.02494	0.02442	0.02408	0.02392	0.02366	0.02325	0.02304	0.02278	0.02253	0.02249	0.02236	0.02226	0.02224	0.02218	0.02193	0.02200	0.02216	0.02175	0.02152	0.02171	0.02197	0.02218	0.02247	0.02254	0.02296	0.02322	0.02360
a_phi*chl(?)	Chl-a [mg/m3]	Summer	y=Ax^B	RMSE	0.01280	0.01270	0.01267	0.01260	0.01253	0.01254	0.01247	0.01238	0.01238	0.01234	0.01227	0.01226	0.01221	0.01211	0.01209	0.01209	0.01207	0.01197	0.01196	0.01198	0.01183	0.01165	0.01166	0.01164	0.01158	0.01156	0.01149	0.01145	0.01140	0.01134	0.01128	0.01124	0.01124	0.01121	0.01111	0.01099	0.01092	0.01087	0.01083	0.01078	0.01076	0.01060	0.01051	0.01046	0.01037
[truncated: 456 more columns]
